# Supplementary material for: A Whole-Brain Connectivity Map of VTA and SNc Glutamatergic and GABAergic Neurons in Mice
Source: Front Neuroanat. 2021 Dec 23;15:818242. doi: 10.3389/fnana.2021.818242 (PMC8733212; doi:10.3389/fnana.2021.818242)
Supplement: Supplementary file 2 [file Data_Sheet_2.xlsx]

## Sheet: Total inputs
	Injection site	VTA										SNc
	Genotype	VGLUT2-Cre					GAD2-Cre/VGAT-Cre					VGLUT2-Cre					GAD2-Cre
	Animal ID	17968	191509	191510	191511	194221	18367	18368	191643	191644	191645	190347	190348	190349	194217	194218	191562	191563	191567	191648	191649
	Total inputs	65933	123859	119612	104472	63851	109702	151212	104340	54969	70923	69961	56705	109261	51906	35967	59313	145686	126009	86338	105613
	Injection site cells	527	2394	1847	1716	1819	459	2074	1447	1372	1559	214	239	198	151	124	328	454	474	189	386
	Total inputs without VTA/SNc	65406	121465	117765	102756	62032	109243	149138	102893	53597	69364	69747	56466	109063	51755	35843	58985	145232	125535	86149	105227

## Sheet: Input cell counts
			Injection site	VTA										SNc
			Genotype	VGLUT2-Cre					GAD2-Cre/VGAT-Cre					VGLUT2-Cre					GAD2-Cre
			Animal ID	17968	191509	191510	191511	194221	18367	18368	191643	191644	191645	190347	190348	190349	194217	194218	191562	191563	191567	191648	191649
	Areas	Regions		cell nb / region
	Cortex	FRP	Frontal pole, cerebral cortex	0	0	0	0	0	25	0	0	1	0	2	0	0	0	0	0	0	2	0	0
		MO	Somatomotor areas	2480	3645	1919	2232	916	3763	3686	735	285	365	1230	545	985	659	350	672	1163	951	569	944
		SS	Somatosensory areas	682	868	439	707	194	1037	1083	114	37	72	629	210	288	331	183	329	423	375	256	579
		GU	Gustatory areas	108	201	134	141	57	110	137	46	14	73	36	34	39	32	37	32	57	59	30	40
		VISC	Visceral area	53	65	31	36	34	28	74	23	6	25	7	6	15	31	21	30	15	25	10	22
		AUD	Auditory areas	92	90	67	114	23	111	99	25	16	19	66	20	165	64	20	124	86	111	23	120
		VIS	Visual areas	14	8	5	34	20	15	5	1	0	2	108	118	692	25	2	80	42	60	9	30
		ACA	Anterior cingulate area	143	345	424	366	190	444	613	108	43	47	150	82	519	112	31	120	379	160	114	228
		PL	Prelimbic area	16	122	107	101	102	68	145	53	33	34	17	29	37	30	10	25	118	51	29	52
		ILA	Infralimbic area	12	119	123	140	41	50	123	38	29	34	14	11	23	21	3	31	118	67	20	24
		ORB	Orbital area	68	275	136	349	126	323	332	87	56	13	24	71	62	63	7	44	150	81	37	73
		AI	Agranular insular area	160	328	253	360	340	345	752	243	115	142	82	78	102	136	98	61	201	153	110	224
		RSP	Retrosplenial area	965	282	285	324	2946	492	411	29	8	17	1667	113	7636	561	74	1272	292	156	103	254
		PTLp	Posterior parietal association areas	14	12	6	6	1	14	4	2	0	0	62	7	102	5	1	18	8	9	13	17
		TEa	Temporal association areas	23	49	17	50	16	29	47	12	4	10	16	12	58	9	3	56	21	49	9	35
		PERI	Perirhinal area	76	15	14	31	22	51	47	4	4	7	13	4	28	19	2	13	22	38	1	18
		ECT	Ectorhinal area	35	24	24	53	5	34	63	7	6	7	20	10	42	13	3	36	22	38	3	35
		MOB	Main olfactory bulb	17	1	0	0	2	12	7	1	1	3	3	0	0	0	1	0	2	3	0	1
		AOB	Accessory olfactory bulb	0	0	2	0	0	3	0	0	0	0	0	0	0	0	0	0	0	0	0	0
		AON	Anterior olfactory nucleus	9	17	56	29	37	250	423	96	118	28	62	28	8	5	12	27	172	40	6	3
		TT	Taenia tecta	24	115	58	87	51	99	157	30	13	30	11	15	5	6	4	19	64	21	24	20
		DP	Dorsal peduncular area	5	66	36	34	21	24	45	26	16	22	2	2	6	5	0	1	36	9	2	8
		PIR	Piriform area	175	198	101	182	172	212	416	54	29	40	105	7	5	106	148	111	27	55	22	240
		NLOT	Nucleus of the lateral olfactory tract	15	43	22	57	48	92	165	9	7	18	11	4	7	19	3	13	54	30	5	16
		COA	Cortical amygdalar area	15	77	59	78	30	91	203	9	3	22	13	4	6	14	6	31	41	75	2	24
		PAA	Piriform-amygdalar area	0	7	5	10	2	1	1	0	1	0	1	0	0	0	0	1	1	4	0	0
		TR	Postpiriform transition area	1	5	1	7	3	1	7	0	2	2	5	0	0	0	0	1	4	9	0	0
		OLF_0	Olfactory areas_0	73	105	156	110	141	205	438	99	82	77	80	44	24	72	90	90	328	150	63	184
		HPF	Hippocampal formation	85	773	395	448	192	122	286	21	28	4	43	16	741	25	9	49	47	44	191	37
		CLA	Claustrum	56	35	70	49	62	3	34	23	11	41	14	17	22	19	69	16	51	53	12	35
		EP	Endopiriform nucleus	141	73	121	56	139	128	397	61	134	83	25	71	31	44	126	49	119	162	77	156
		LA	Lateral amygdalar nucleus	25	4	0	5	6	2	4	1	0	0	2	0	0	0	4	5	3	86	0	2
		BLA	Basolateral amygdalar nucleus	148	52	15	171	19	28	39	4	2	7	7	3	2	6	4	9	124	54	9	4
		BMA	Basomedial amygdalar nucleus	21	69	53	166	63	91	154	7	7	34	19	5	19	5	9	22	90	92	2	16
		PA	Posterior amygdalar nucleus	0	19	3	3	0	0	13	0	0	0	1	0	0	0	1	0	2	1	0	0
	STR	CP	Caudoputamen	854	6451	7209	5356	1315	771	5122	2638	1142	2304	2417	3180	822	4531	5815	6070	14898	20364	1540	11114
		ACB	Nucleus accumbens	291	4020	4419	3209	2133	2587	6235	2534	1203	3575	1000	1186	335	1589	1135	3076	9584	7396	1712	4818
		FS	Fundus of striatum	83	177	215	185	133	163	340	127	87	171	58	90	80	87	59	95	284	492	94	172
		OT	Olfactory tubercle	285	612	301	902	873	802	1319	315	295	82	579	8	8	358	183	30	101	26	130	222
		LS	Lateral septal nucleus	98	489	327	426	89	284	551	38	7	18	17	8	13	13	5	26	97	26	23	13
		SF	Septofimbrial nucleus	1	61	51	43	4	9	32	0	0	2	2	0	0	0	0	3	10	1	2	0
		SH	Septohippocampal nucleus	0	5	0	4	1	0	0	0	0	0	0	0	0	0	0	0	1	1	0	0
		AAA	Anterior amygdalar area	132	401	236	345	270	507	913	80	30	201	47	42	71	104	28	127	244	279	69	119
		BA	Bed nucleus of the accessory olfactory tract	0	9	7	14	5	2	1	0	0	3	1	0	0	0	1	5	3	10	3	3
		CEA	Central amygdalar nucleus	419	876	813	813	298	272	352	115	18	524	226	358	724	87	71	544	1300	1919	117	151
		IA	Intercalated amygdalar nucleus	24	32	19	32	20	24	36	0	3	21	7	4	10	11	0	7	25	51	4	3
		MEA	Medial amygdalar nucleus	41	236	163	231	116	88	162	20	1	110	32	25	108	19	6	91	146	272	10	45
		sAMY_0	Striatum-like amygdalar nuclei_0	34	63	50	42	37	34	102	10	4	34	10	16	37	21	1	18	46	69	7	12
		STR_0	Striatum_0	266	703	703	697	346	480	1095	258	207	455	195	160	239	319	209	536	1347	1924	298	774
	PAL	GPe	Globus pallidus, external segment	49	574	546	818	268	13	50	125	59	256	140	162	49	616	385	744	1088	1039	315	1189
		GPi	Globus pallidus, internal segment	123	186	113	266	97	117	180	65	15	43	76	61	34	76	122	94	173	108	136	244
		SI	Substantia innominata	832	2395	1792	2530	2033	2125	4502	2156	1155	1921	641	372	380	850	554	747	2453	2395	1304	1593
		MA	Magnocellular nucleus	137	422	333	378	409	571	925	167	108	170	135	32	79	124	53	104	204	170	107	150
		MS	Medial septal nucleus	16	195	162	151	17	46	213	20	10	10	6	4	18	1	4	10	110	17	7	4
		NDB	Diagonal band nucleus	60	541	391	434	388	783	1215	570	403	150	67	40	92	66	50	59	277	92	80	62
		TRS	Triangular nucleus of septum	5	44	36	32	2	6	26	1	1	2	0	0	0	0	0	0	8	1	0	0
		BST	Bed nuclei of the stria terminalis	40	1203	966	970	511	284	807	582	278	944	249	257	354	225	110	673	1484	1416	742	525
		BAC	Bed nucleus of the anterior commissure	0	0	2	0	0	1	1	0	0	0	1	0	0	0	0	0	1	0	0	0
		PAL_0	Pallidum_0	239	890	728	1026	697	836	1340	652	340	561	226	133	163	367	223	341	952	759	395	700
	TH	VENT	Ventral group of the dorsal thalamus	926	591	755	1117	563	3087	855	1913	237	79	222	472	472	1268	348	207	641	561	1834	1216
		SPF	Subparafascicular nucleus	195	327	286	525	193	578	450	273	108	114	142	233	376	305	143	217	244	249	303	428
		SPA	Subparafascicular area	15	25	33	50	9	84	43	55	17	23	11	9	3	18	4	14	18	24	32	34
		PP	Peripeduncular nucleus	2	13	15	18	1	4	11	2	3	6	10	23	65	6	6	29	63	30	2	25
		GENd	Geniculate group, dorsal thalamus	1	11	0	21	3	5	0	5	0	0	1	5	33	41	9	1	72	35	54	21
		LAT	Lateral group of the dorsal thalamus	216	84	107	135	100	378	296	137	51	53	57	83	312	200	267	52	127	193	84	1115
		ATN	Anterior group of the dorsal thalamus	22	24	14	27	97	58	14	8	3	2	54	5	892	1	0	32	9	13	4	6
		MED	Medial group of the dorsal thalamus	32	111	119	71	35	239	77	54	38	111	28	111	50	16	5	20	65	81	16	46
		MTN	Midline group of the dorsal thalamus	9	131	117	84	34	79	87	44	10	16	16	7	27	18	5	28	70	74	30	22
		ILM	Intralaminar nuclei of the dorsal thalamus	70	191	227	145	100	731	272	334	107	158	115	105	138	95	62	30	95	216	105	627
		RT	Reticular nucleus of the thalamus	4	17	13	92	7	24	40	48	2	6	17	16	36	43	26	11	24	53	32	34
		GENv	Geniculate group, ventral thalamus	131	193	288	196	47	336	337	121	21	86	112	92	394	617	222	693	707	1023	169	686
		MH	Medial habenula	38	901	1510	2154	74	1506	2343	18	11	37	21	29	0	2	4	25	255	6	52	3
		LH	Lateral habenula	265	1236	1787	1453	742	1933	2134	1954	974	1039	437	180	145	91	68	138	1623	354	280	191
		TH_0	Thalamus_0	1179	1795	1808	2362	1016	3665	2306	1898	599	575	955	804	1409	1460	1125	764	1605	1457	1841	3171
	HY	SO	Supraoptic nucleus	2	14	8	3	7	15	33	17	0	6	2	0	12	1	2	6	11	2	4	9
		ASO	Accessory supraoptic group	0	2	1	0	0	0	0	0	0	0	0	0	0	0	0	0	1	0	0	0
		PVH	Paraventricular hypothalamic nucleus	7	222	93	146	32	103	104	78	31	95	21	35	70	118	9	119	136	230	175	51
		PVa	Periventricular hypothalamic nucleus, anterior part	0	2	0	2	1	2	0	1	1	0	0	1	0	1	0	0	0	0	1	1
		PVi	Periventricular hypothalamic nucleus, intermediate part	12	20	7	9	10	13	44	9	0	2	3	1	3	10	0	13	8	15	6	4
		ARH	Arcuate hypothalamic nucleus	7	74	59	43	17	38	147	19	19	31	6	3	22	16	1	32	78	58	36	32
		ADP	Anterodorsal preoptic nucleus	0	20	23	29	17	4	23	5	4	9	1	0	0	0	0	6	66	10	4	0
		AVP	Anteroventral preoptic nucleus	5	11	23	12	31	61	98	96	82	3	9	4	6	10	14	1	14	2	37	32
		AVPV	Anteroventral periventricular nucleus	3	26	54	51	11	44	150	80	62	6	6	5	4	3	0	3	37	15	17	11
		DMH	Dorsomedial nucleus of the hypothalamus	255	366	325	209	172	548	823	675	634	299	111	54	130	62	32	103	532	259	311	182
		MEPO	Median preoptic nucleus	8	63	87	62	29	69	181	73	35	65	31	14	10	16	14	40	128	62	103	78
		MPO	Medial preoptic area	69	666	751	644	320	554	1076	763	544	751	116	87	174	52	32	259	1290	654	464	239
		OV	Vascular organ of the lamina terminalis	0	1	3	4	2	0	1	2	2	0	0	0	0	2	1	0	4	0	0	0
		PD	Posterodorsal preoptic nucleus	0	1	13	1	1	2	7	0	0	22	2	1	6	0	0	3	17	11	9	1
		PS	Parastrial nucleus	2	28	30	19	9	2	9	28	7	23	6	0	4	0	0	9	36	14	6	5
		PVp	Periventricular hypothalamic nucleus, posterior part	14	94	40	63	53	2	204	78	57	23	10	2	9	4	5	13	78	27	15	20
		PVpo	Periventricular hypothalamic nucleus, preoptic part	3	15	10	24	3	9	23	7	6	9	2	1	4	0	1	11	20	20	13	3
		SBPV	Subparaventricular zone	4	71	24	92	36	44	57	7	38	34	1	3	14	25	6	56	55	51	26	70
		SCH	Suprachiasmatic nucleus	4	4	5	23	1	4	12	6	4	3	3	1	8	1	0	7	3	10	3	2
		SFO	Subfornical organ	0	0	1	1	0	0	0	0	0	0	0	0	1	0	0	1	0	0	0	0
		VLPO	Ventrolateral preoptic nucleus	0	2	3	1	1	23	25	11	7	0	1	0	1	2	0	1	1	0	3	3
		AHN	Anterior hypothalamic nucleus	99	439	238	325	149	326	517	143	198	107	46	39	80	24	30	60	365	141	65	121
		MBO	Mammillary body	189	998	613	864	361	139	1021	466	236	381	92	61	116	58	21	123	633	248	153	144
		MPN	Medial preoptic nucleus	13	149	170	173	73	125	281	113	35	225	17	20	40	16	8	61	433	142	135	75
		PMd	Dorsal premammillary nucleus	21	256	166	197	53	91	226	51	52	171	41	19	56	14	8	61	228	87	48	47
		PMv	Ventral premammillary nucleus	21	192	142	105	53	3	184	88	43	87	32	10	26	10	14	36	199	91	50	36
		PVHd	Paraventricular hypothalamic nucleus, descending division	13	62	41	52	45	108	116	65	11	80	14	12	25	42	10	49	70	79	54	69
		VMH	Ventromedial hypothalamic nucleus	44	211	113	118	57	274	399	143	189	47	26	47	91	52	12	206	176	189	87	99
		PH	Posterior hypothalamic nucleus	333	1929	1471	1454	633	1275	1936	892	558	693	305	143	270	160	68	325	1250	522	543	513
		LHA	Lateral hypothalamic area	1918	5947	4706	4689	3178	5215	8057	5284	2937	4277	1384	1077	1387	1181	711	1830	5315	3617	2836	3675
		LPO	Lateral preoptic area	150	1223	1006	1284	816	972	1855	866	459	814	193	139	164	190	135	263	1246	585	407	370
		PST	Preparasubthalamic nucleus	5	76	40	49	9	8	51	39	7	50	9	8	17	8	14	24	38	35	6	66
		PSTN	Parasubthalamic nucleus	25	325	199	235	104	6	142	173	41	438	111	112	151	28	104	196	219	351	109	570
		RCH	Retrochiasmatic area	18	28	38	31	11	95	151	32	25	12	15	10	53	10	4	38	29	39	20	16
		STN	Subthalamic nucleus	98	230	126	107	25	71	191	13	17	169	53	53	108	23	86	307	247	275	19	247
		TU	Tuberal nucleus	133	285	220	164	159	444	852	350	231	194	63	43	80	42	24	104	316	208	65	149
		ZI	Zona incerta	2102	3058	2990	2784	1078	4215	3855	1492	648	1111	2157	1191	1986	1504	1203	2163	3014	2603	1419	4351
		HY_0	Hypothalamus_0	1174	4019	2827	3362	1611	2688	4547	2382	1292	2108	1239	888	1629	761	409	1726	3500	2467	1626	2084
	MB	SCs	Superior colliculus, sensory related	61	42	12	3	24	31	25	73	6	1	457	176	2354	141	34	159	154	236	88	97
		IC	Inferior colliculus	214	136	167	292	26	143	292	160	73	59	382	461	1729	276	80	626	789	873	249	297
		NB	Nucleus of the brachium of the inferior colliculus	9	23	23	22	15	19	34	33	21	24	39	50	135	56	10	64	71	147	41	78
		SAG	Nucleus sagulum	7	7	25	7	2	6	2	15	16	14	34	26	72	7	8	15	33	35	25	16
		PBG	Parabigeminal nucleus	2	6	10	1	0	1	0	8	5	5	5	10	32	2	1	6	11	12	12	5
		MEV	Midbrain trigeminal nucleus	49	94	134	100	71	53	113	124	96	107	54	55	84	30	41	37	153	114	102	53
		SNr	Substantia nigra, reticular part	523	1956	1567	1213	632	141	955	461	577	1247	1608	1365	1477	710	357	1024	1256	1850	458	1056
		VTA	Ventral tegmental area											500	317	422	422	209	858	1318	1189	959	1048
		RR	Midbrain reticular nucleus, retrorubral area	153	729	986	612	309	235	513	752	807	785	486	743	877	239	271	440	1381	1288	526	735
		MRN	Midbrain reticular nucleus	5339	7205	5740	6298	5023	8207	9341	8133	4325	3846	4705	4566	6446	4681	2412	5405	7600	7077	8402	7495
		SCm	Superior colliculus, motor related	6854	8150	7450	6509	3279	8351	9683	5994	2253	2750	10524	8495	15489	4971	2400	3632	8431	10692	7744	7913
		PAG	Periaqueductal gray	5521	7224	8374	6470	4711	9817	10941	12029	5815	5964	5852	5427	10905	3841	2754	3270	11041	8808	10912	7971
		PRT	Pretectal region	2132	1214	1307	854	848	3462	2168	1034	301	400	1570	876	2137	3207	1516	1421	3684	3107	3373	4455
		CUN	Cuneiform nucleus	102	166	323	170	108	144	188	499	297	187	171	256	587	149	101	179	487	417	450	287
		RN	Red nucleus	614	528	472	785	368	1335	566	1592	325	213	247	153	233	414	298	619	555	517	1861	1319
		III	Oculomotor nucleus	40	30	24	27	8	110	33	61	13	28	13	8	4	10	0	1	11	11	58	5
		EW	Edinger-Westphal nucleus	65	286	167	105	97	68	171	60	43	46	53	35	64	12	9	36	112	96	27	66
		IV	Trochlear nucleus	9	6	12	0	21	44	3	35	36	10	1	2	0	4	0	3	6	0	37	3
		VTN	Ventral tegmental nucleus	4	17	27	19	2	30	41	47	15	54	16	15	8	3	2	1	62	17	36	9
		AT	Anterior tegmental nucleus	13	25	18	11	27	29	56	39	44	29	9	10	12	7	8	8	38	7	28	17
		LT	Lateral terminal nucleus of the accessory optic tract	1	8	6	6	0	0	2	0	1	5	9	6	15	1	2	7	14	5	1	12
		SNc	Substantia nigra, compact part	153	575	443	368	238	40	481	224	263	352
		PPN	Pedunculopontine nucleus	479	733	938	682	644	485	1003	1381	961	971	448	474	598	480	419	314	1112	828	1184	957
		IF	Interfascicular nucleus raphe	2	373	245	46	39	92	83	41	55	47	11	3	0	0	0	17	37	27	18	18
		IPN	Interpeduncular nucleus	26	439	638	239	141	104	608	367	181	159	70	63	29	3	7	34	345	65	54	22
		RL	Rostral linear nucleus raphe	1	79	38	26	12	11	29	16	11	22	7	0	0	0	1	9	18	18	1	3
		CLI	Central linear nucleus raphe	35	334	361	297	441	210	477	373	328	195	78	29	23	31	40	28	263	96	325	118
		DR	Dorsal nucleus raphe	444	829	782	824	1223	1203	823	1419	1149	790	353	331	333	359	295	309	821	610	979	551
		MB_0	Midbrain_0	4241	6272	5316	5118	4322	6327	7845	6847	3689	3760	3754	3043	5609	2949	1813	2982	6322	4932	5777	5223
	P	P-sen	Pons, sensory related	1082	1891	2163	1742	1347	1090	1848	2528	1380	1662	965	977	1782	695	480	639	2412	1837	2020	1214
		P-mot	Pons, motor related	2742	4585	5682	2605	1091	2024	3931	3933	2055	3138	3171	2283	4600	916	842	1300	5752	3354	2767	2415
		P-sat	Pons, behavioral state related	2170	4378	6962	2959	1907	2143	5290	5935	3806	4912	3434	3150	4351	1212	1191	1708	7185	3470	3702	3852
		P_0	Pons_0	1721	3752	4061	2734	1643	1867	3753	3408	2305	3112	1817	1819	3264	902	826	1097	4590	2825	2363	2096
	MY	MY-sen	Medulla, sensory related	356	307	320	229	63	620	537	177	58	142	755	350	1699	181	110	252	387	379	153	328
		MY-mot	Medulla, motor related	3633	3510	4423	1955	650	2004	2708	2934	871	1483	2875	2597	7988	888	817	1090	3619	2868	2494	2384
		MY-sat	Medulla, behavioral state related	97	373	554	264	87	135	363	450	251	358	197	120	227	85	104	123	411	398	191	243
		MY_0	Medulla_0	1485	1382	1680	888	223	847	1190	1080	349	567	1143	1004	3249	345	408	600	1452	1294	779	995
	CB	CBX	Cerebellar cortex	724	251	259	204	17	655	308	173	21	158	558	227	605	58	38	83	339	68	148	114
		CBN	Cerebellar nuclei	1293	1929	1552	1168	601	2223	1924	852	403	428	1857	758	1184	733	710	762	1478	1102	757	1215
			Injection site	VTA										SNc
			Genotype	VGLUT2-Cre					GAD2-Cre/VGAT-Cre					VGLUT2-Cre					GAD2-Cre
			Animal ID	17968	191509	191510	191511	194221	18367	18368	191643	191644	191645	190347	190348	190349	194217	194218	191562	191563	191567	191648	191649
			Cortex	5751	8107	5137	6536	6021	8303	10410	1968	1111	1278	4547	1566	11669	2437	1331	3387	4282	3273	1751	3441
			STR	2528	14135	14513	12299	5640	6023	16260	6135	2997	7500	4591	5077	2447	7139	7513	10628	28086	32830	4009	17446
			PAL	1501	6450	5069	6605	4422	4782	9259	4338	2369	4057	1541	1061	1169	2325	1501	2772	6750	5997	3086	4467
			TH	3105	5650	7079	8450	3021	12707	9265	6864	2181	2305	2198	2174	4352	4181	2294	2261	5618	4369	4838	7625
			HY	6751	21129	16666	17431	9168	17592	27398	14547	8512	12345	6128	4084	6757	4446	2978	8255	19793	13119	8875	13375
			MB	27620	39880	37452	32820	24450	41157	48550	43264	23078	23629	31670	27234	49872	23156	13212	21832	46579	43548	43916	40215
			P	7715	14606	18868	10040	5988	7124	14822	15804	9546	12824	9387	8229	13997	3725	3339	4744	19939	11486	10852	9577
			MY	5571	5572	6977	3336	1023	3606	4798	4641	1529	2550	4970	4071	13163	1499	1439	2065	5869	4939	3617	3950
			CB	2017	2180	1811	1372	618	2878	2232	1025	424	586	2415	985	1789	791	748	845	1817	1170	905	1329

## Sheet: Input by percentage_151regions
			Injection site	VTA				SNc
			Genotype	VGLUT2-Cre		GAD2-Cre/VGAT-Cre		VGLUT2-Cre		GAD2-Cre
			N	n = 5		n = 5		n = 5		n = 5
	Areas	Regions		average	sem	average	sem	average	sem	average	sem
	Cortex	FRP	Frontal pole, cerebral cortex	0	0	4.95011e-05	4.4982e-05	5.73501e-06	5.73501e-06	3.18636e-06	3.18636e-06
		MO	Somatomotor areas	0.0241418	0.00435603	0.0153769	0.00600889	0.0117633	0.0016021	0.00851042	0.000814789
		SS	Somatosensory areas	0.00626177	0.00131835	0.00391812	0.0018556	0.00537583	0.0011092	0.00399029	0.000632915
		GU	Gustatory areas	0.00134699	0.00014404	0.000737247	0.000160588	0.00062529	0.000111759	0.000426668	3.52016e-05
		VISC	Visceral area	0.000501428	9.44173e-05	0.000289678	6.50869e-05	0.000305804	0.000117204	0.000227237	7.34872e-05
		AUD	Auditory areas	0.000839337	0.000186692	0.000499062	0.000150157	0.000921589	0.000212557	0.000997194	0.000312381
		VIS	Visual areas	0.000195133	6.12399e-05	4.18774e-05	2.46322e-05	0.0021044	0.00112065	0.000502598	0.000221442
		ACA	Anterior cingulate area	0.00305037	0.000260282	0.00214082	0.000796936	0.00227809	0.000665658	0.00188172	0.000256408
		PL	Prelimbic area	0.000956969	0.000221939	0.000643138	8.63977e-05	0.000391045	6.61536e-05	0.000494677	8.33136e-05
		ILA	Infralimbic area	0.000846206	0.000199646	0.000536599	7.72691e-05	0.000219175	5.20432e-05	0.0004664	0.000109426
		ORB	Orbital area	0.00197723	0.000427467	0.00145213	0.000499809	0.000716509	0.00022086	0.00070945	9.71225e-05
		AI	Agranular insular area	0.00325589	0.000600139	0.00295098	0.000558089	0.00177084	0.000378578	0.00140851	0.000188784
		RSP	Retrosplenial area	0.0140281	0.00869019	0.00158715	0.000878769	0.0217641	0.0127096	0.0056855	0.00397655
		PTLp	Posterior parietal association areas	8.76604e-05	3.42199e-05	3.48826e-05	2.39132e-05	0.000414529	0.000203859	0.000148879	4.43533e-05
		TEa	Temporal association areas	0.000328787	5.91728e-05	0.000183206	4.57818e-05	0.000246263	7.57035e-05	0.000384281	0.000151295
		PERI	Perirhinal area	0.000412137	0.000193271	0.000199283	8.245e-05	0.000187375	5.8314e-05	0.00017145	4.77346e-05
		ECT	Ectorhinal area	0.000306578	9.20614e-05	0.000202911	6.95668e-05	0.000236766	5.08423e-05	0.00028639	9.71655e-05
		MOB	Main olfactory bulb	6.00778e-05	5.03072e-05	4.5682e-05	1.75332e-05	1.41824e-05	9.00766e-06	9.43441e-06	4.50563e-06
		AOB	Accessory olfactory bulb	3.39659e-06	3.39659e-06	5.49234e-06	5.49234e-06	0	0	0	0
		AON	Anterior olfactory nucleus	0.000326354	9.15234e-05	0.00173261	0.000455661	0.000377911	0.0001498	0.00041177	0.000208752
		TT	Taenia tecta	0.000695008	0.000112069	0.000585114	0.000165617	0.000139347	3.62973e-05	0.000279745	4.91858e-05
		DP	Dorsal peduncular area	0.000318984	7.41191e-05	0.000277962	1.81092e-05	4.31435e-05	1.60154e-05	8.71535e-05	4.19593e-05
		PIR	Piriform area	0.00194146	0.000355712	0.00127451	0.000465051	0.0015705	0.000748195	0.0010084	0.000444444
		NLOT	Nucleus of the lateral olfactory tract	0.000419733	0.000109179	0.000485218	0.000205928	0.00014871	5.71037e-05	0.000208256	5.17533e-05
		COA	Cortical amygdalar area	0.000521393	8.84021e-05	0.000530954	0.000249846	0.000150029	3.96466e-05	0.00033132	0.000104053
		PAA	Piriform-amygdalar area	4.59293e-05	1.59477e-05	6.90337e-06	3.45386e-06	2.86751e-06	2.86751e-06	1.11405e-05	6.03972e-06
		TR	Postpiriform transition area	3.62859e-05	1.09467e-05	2.44478e-05	8.72395e-06	1.43375e-05	1.43375e-05	2.32378e-05	1.32021e-05
		OLF_0	Olfactory areas_0	0.00132975	0.000246896	0.00168312	0.000352203	0.00120968	0.000380448	0.00149181	0.00025704
		HPF	Hippocampal formation	0.00369454	0.000830044	0.000763729	0.000341043	0.00168565	0.00127889	0.00081471	0.000363183
		CLA	Claustrum	0.000643017	0.000128144	0.000255058	9.19031e-05	0.000599137	0.000332974	0.000303304	4.75451e-05
		EP	Endopiriform nucleus	0.001314	0.000370766	0.00162465	0.000405926	0.00125311	0.000592418	0.00106338	0.000135953
		LA	Lateral amygdalar nucleus	0.000112108	6.93053e-05	1.09695e-05	5.23134e-06	2.80546e-05	2.16114e-05	0.0001619	0.000131574
		BLA	Basolateral amygdalar nucleus	0.00095774	0.000424061	0.000138984	5.02909e-05	7.98717e-05	1.90108e-05	0.000315806	0.000150166
		BMA	Basomedial amygdalar nucleus	0.000794053	0.00023632	0.000510882	0.000189356	0.000176575	3.80046e-05	0.000380161	0.000134401
		PA	Posterior amygdalar nucleus	4.22187e-05	2.92041e-05	1.74335e-05	1.74335e-05	8.4474e-06	5.59978e-06	4.3474e-06	2.81601e-06
	STR	CP	Caudoputamen	0.0401408	0.00961314	0.0243126	0.00494178	0.069658	0.0266016	0.0982402	0.0230723
		ACB	Nucleus accumbens	0.0281368	0.0060101	0.0328201	0.00587138	0.0201562	0.00533925	0.048543	0.00792029
		FS	Fundus of striatum	0.00169926	0.000152932	0.00181893	0.00023633	0.00129721	0.000211136	0.0020422	0.000489272
		OT	Olfactory tubercle	0.00696066	0.00204655	0.00518665	0.00139057	0.00410785	0.00171	0.00100598	0.000350236
		LS	Lateral septal nucleus	0.00277628	0.000586077	0.00141074	0.00073069	0.000179059	2.82234e-05	0.000341264	9.68276e-05
		SF	Septofimbrial nucleus	0.000286701	0.000102047	6.5157e-05	4.0268e-05	5.73501e-06	5.73501e-06	3.01794e-05	1.29928e-05
		SH	Septohippocampal nucleus	1.92424e-05	8.99538e-06	0	0	0	0	2.97029e-06	1.82693e-06
		AAA	Anterior amygdalar area	0.00300672	0.000447433	0.00299957	0.00108036	0.000971865	0.000260456	0.00159749	0.000279137
		BA	Bed nucleus of the accessory olfactory tract	7.00769e-05	2.18278e-05	1.36526e-05	8.12015e-06	8.4474e-06	5.59978e-06	4.96832e-05	1.34928e-05
		CEA	Central amygdalar nucleus	0.00664752	0.000521529	0.00277159	0.00126079	0.00397612	0.00105986	0.00725071	0.00264481
		IA	Intercalated amygdalar nucleus	0.000285112	3.50487e-05	0.000163961	5.78395e-05	9.50864e-05	3.4252e-05	0.000154403	6.80186e-05
		MEA	Medial amygdalar nucleus	0.00161439	0.000283113	0.000738131	0.000287893	0.000485262	0.000136477	0.0010517	0.000370905
		sAMY_0	Striatum-like amygdalar nuclei_0	0.000493655	3.4543e-05	0.00033143	0.000116335	0.000239929	6.83848e-05	0.000273368	8.41175e-05
		STR_0	Striatum_0	0.00563698	0.000442461	0.00493306	0.000887993	0.00396308	0.000839904	0.00890058	0.00191654
	PAL	GPe	Globus pallidus, external segment	0.00447842	0.00114333	0.00129212	0.000635902	0.00559381	0.00237747	0.00866745	0.00156753
		GPi	Globus pallidus, internal segment	0.00170475	0.000266225	0.00076189	0.000167789	0.00147078	0.000518527	0.00150852	0.000243882
		SI	Substantia innominata	0.0210099	0.00357329	0.0239674	0.00209628	0.0102285	0.00250524	0.0157816	0.00106407
		MA	Magnocellular nucleus	0.0037337	0.000766668	0.00350362	0.000925022	0.00142024	0.000348831	0.00143791	8.7299e-05
		MS	Medial septal nucleus	0.00099384	0.000302112	0.000474882	0.000243197	9.05652e-05	2.39526e-05	0.000236326	0.000132202
		NDB	Diagonal band nucleus	0.00383398	0.000870846	0.00610713	0.00107611	0.00103655	0.000129642	0.00103165	0.000230585
		TRS	Triangular nucleus of septum	0.000217608	6.77372e-05	5.72937e-05	3.02245e-05	0	0	1.261e-05	1.073e-05
		BST	Bed nuclei of the stria terminalis	0.00727919	0.00169982	0.00649268	0.00186248	0.00375673	0.000295748	0.00930195	0.00118886
		BAC	Bed nucleus of the anterior commissure	3.39659e-06	3.39659e-06	3.17182e-06	1.98055e-06	2.86751e-06	2.86751e-06	1.37711e-06	1.37711e-06
		PAL_0	Pallidum_0	0.00767681	0.00135158	0.00748114	0.000512963	0.00408058	0.00109583	0.00592393	0.000371257
	TH	VENT	Ventral group of the dorsal thalamus	0.00907615	0.00164124	0.0116288	0.00510764	0.0100158	0.00381886	0.00904731	0.00338561
		SPF	Subparafascicular nucleus	0.00326451	0.000476073	0.00292402	0.000638373	0.00389853	0.000620942	0.00298541	0.000481773
		SPA	Subparafascicular area	0.00026941	5.84763e-05	0.000448111	9.12814e-05	0.0001608	5.25193e-05	0.000249406	4.44996e-05
		PP	Peripeduncular nucleus	9.1254e-05	2.9935e-05	5.44568e-05	1.21372e-05	0.000286003	9.33121e-05	0.000285043	8.2988e-05
		GENd	Geniculate group, dorsal thalamus	7.1716e-05	3.66225e-05	1.88727e-05	1.15658e-05	0.000289751	0.000136096	0.000323582	0.000107936
		LAT	Lateral group of the dorsal thalamus	0.00156569	0.000462484	0.00169841	0.000487402	0.00329228	0.00116705	0.00297293	0.00190975
		ATN	Anterior group of the dorsal thalamus	0.000495859	0.000269366	0.000157471	9.39996e-05	0.00181217	0.00159812	0.000162298	9.55476e-05
		MED	Medial group of the dorsal thalamus	0.000733753	9.98415e-05	0.00110763	0.000335981	0.000654866	0.000332147	0.000410948	7.51036e-05
		MTN	Midline group of the dorsal thalamus	0.000715036	0.000170505	0.000430277	0.000102091	0.000217644	4.05303e-05	0.000420693	6.52669e-05
		ILM	Intralaminar nuclei of the dorsal thalamus	0.00151869	0.000139906	0.00320713	0.000905136	0.0016678	0.000107493	0.00201215	0.00100978
		RT	Reticular nucleus of the thalamus	0.000263935	0.000158358	0.000215644	7.5561e-05	0.00048268	0.000122521	0.000293699	5.07018e-05
		GENv	Geniculate group, ventral thalamus	0.00174049	0.000281311	0.0016286	0.000467868	0.00499259	0.00192535	0.00664938	0.00163427
		MH	Medial habenula	0.00859522	0.00381588	0.00608193	0.00355154	0.000192983	9.54353e-05	0.000571912	0.000315795
		LH	Lateral habenula	0.0111007	0.00196366	0.0168291	0.000921972	0.00288764	0.000899564	0.00428001	0.00174036
		TH_0	Thalamus_0	0.0175043	0.00147744	0.0173846	0.00440101	0.0200894	0.00400088	0.017423	0.00368502
	HY	SO	Supraoptic nucleus	7.1162e-05	1.88424e-05	0.00012206	3.74843e-05	4.27648e-05	1.90672e-05	6.50708e-05	1.52278e-05
		ASO	Accessory supraoptic group	4.99143e-06	3.30644e-06	0	0	0	0	1.37711e-06	1.37711e-06
		PVH	Paraventricular hypothalamic nucleus	0.000932225	0.000309453	0.000869248	0.000138251	0.000818766	0.000373915	0.00146042	0.000316316
		PVa	Periventricular hypothalamic nucleus, anterior part	1.041e-05	4.28944e-06	9.33688e-06	4.13435e-06	7.40632e-06	4.54258e-06	4.22221e-06	2.60689e-06
		PVi	Periventricular hypothalamic nucleus, intermediate part	0.000131272	2.42935e-05	0.000106066	5.16889e-05	5.62895e-05	3.49364e-05	0.000100526	3.29048e-05
		ARH	Arcuate hypothalamic nucleus	0.000381954	8.78601e-05	0.000463917	0.000137102	0.000135584	5.26067e-05	0.000452718	4.39116e-05
		ADP	Anterodorsal preoptic nucleus	0.000183247	5.10451e-05	8.87621e-05	2.29097e-05	2.86751e-06	2.86751e-06	0.000136451	8.13248e-05
		AVP	Anteroventral preoptic nucleus	0.000195767	7.87228e-05	0.000744338	0.000243564	0.00016774	6.07894e-05	0.000172575	8.30249e-05
		AVPV	Anteroventral periventricular nucleus	0.000278422	8.61301e-05	0.000685868	0.000196454	5.38431e-05	1.6509e-05	0.000145396	3.60116e-05
		DMH	Dorsomedial nucleus of the hypothalamus	0.00289568	0.000299674	0.00664691	0.00134634	0.0011661	0.000122745	0.00256242	0.000442608
		MEPO	Median preoptic nucleus	0.000490122	0.000102775	0.000828969	0.000110419	0.000296766	6.13236e-05	0.000798046	0.000117283
		MPO	Medial preoptic area	0.0048682	0.000980752	0.00813566	0.00105017	0.00133937	0.000161612	0.00522806	0.00106823
		OV	Vascular organ of the lamina terminalis	2.09752e-05	7.32042e-06	1.26917e-05	7.10576e-06	1.33086e-05	8.325e-06	5.50843e-06	5.50843e-06
		PD	Posterodorsal preoptic nucleus	2.88949e-05	2.05348e-05	7.64823e-05	6.07806e-05	2.02798e-05	1.02618e-05	7.39026e-05	1.95742e-05
		PS	Parastrial nucleus	0.000169166	3.94474e-05	0.000162594	6.03538e-05	2.45403e-05	1.69327e-05	0.000125829	3.54302e-05
		PVp	Periventricular hypothalamic nucleus, posterior part	0.000559019	0.00012318	0.000707863	0.00024307	9.56201e-05	2.04176e-05	0.000267346	6.7953e-05
		PVpo	Periventricular hypothalamic nucleus, preoptic part	0.00010724	3.46073e-05	0.000109267	1.56052e-05	2.21921e-05	6.31256e-06	0.000132586	2.72154e-05
		SBPV	Subparaventricular zone	0.000465031	0.000149012	0.000410433	0.000103342	0.000169255	8.29531e-05	0.000540278	0.000119148
		SCH	Suprachiasmatic nucleus	7.52994e-05	3.78401e-05	5.86544e-05	8.52631e-06	3.06793e-05	1.26718e-05	5.4564e-05	1.94212e-05
		SFO	Subfornical organ	3.64466e-06	2.24049e-06	0	0	1.8338e-06	1.8338e-06	3.39069e-06	3.39069e-06
		VLPO	Ventrolateral preoptic nucleus	1.35585e-05	4.21594e-06	0.000123136	3.54265e-05	1.243e-05	7.10787e-06	1.74344e-05	6.48271e-06
		AHN	Anterior hypothalamic nucleus	0.00254272	0.000379717	0.00261548	0.000483603	0.000676887	6.11428e-05	0.0013116	0.000308428
		MBO	Mammillary body	0.00610783	0.00102451	0.00450867	0.00091969	0.0010339	0.000120952	0.00231277	0.000525856
		MPN	Medial preoptic nucleus	0.00114588	0.000253207	0.00160468	0.000454909	0.000299408	2.87579e-05	0.00148531	0.000398177
		PMd	Dorsal premammillary nucleus	0.00132196	0.00033163	0.0012559	0.000344114	0.000386298	7.04563e-05	0.000860185	0.000203068
		PMv	Ventral premammillary nucleus	0.00099676	0.000207621	0.000834602	0.000222304	0.000291621	5.62922e-05	0.00072559	0.000172767
		PVHd	Paraventricular hypothalamic nucleus, descending division	0.000457766	8.82755e-05	0.000751344	0.000162963	0.000346596	0.000116994	0.000644912	5.55683e-05
		VMH	Ventromedial hypothalamic nucleus	0.00108732	0.000179244	0.00215545	0.000502211	0.000675809	0.000135271	0.00163211	0.000475311
		PH	Posterior hypothalamic nucleus	0.0115636	0.00186988	0.0107447	0.000736482	0.00287395	0.000419743	0.00589064	0.000765693
		LHA	Lateral hypothalamic area	0.043022	0.00391452	0.0539148	0.0022967	0.0188579	0.0016639	0.0328557	0.00137798
		LPO	Lateral preoptic area	0.00931093	0.0019407	0.0100103	0.000858487	0.00283402	0.000417312	0.00518775	0.000875265
		PST	Preparasubthalamic nucleus	0.000332749	0.000101868	0.000329134	0.000114233	0.000194351	4.93019e-05	0.00032884	9.20102e-05
		PSTN	Parasubthalamic nucleus	0.00174225	0.00038889	0.00195358	0.00112055	0.00168041	0.000385793	0.00286179	0.000745895
		RCH	Retrochiasmatic area	0.000261483	2.60672e-05	0.000566511	0.000161387	0.000236587	6.46882e-05	0.000307758	8.79954e-05
		STN	Subthalamic nucleus	0.00118123	0.000249553	0.000962114	0.000417552	0.0011065	0.000337022	0.00233278	0.000810229
		TU	Tuberal nucleus	0.00208143	0.00017113	0.00405711	0.000491089	0.000775882	3.924e-05	0.00155328	0.00023444
		ZI	Zona incerta	0.0254349	0.00237338	0.021408	0.0048904	0.0265702	0.00294939	0.0271958	0.00494131
		HY_0	Hypothalamus_0	0.0267463	0.00284058	0.0265481	0.00160582	0.0149083	0.00102713	0.0223384	0.00195792
	MB	SCs	Superior colliculus, sensory related	0.000359281	0.000158884	0.000257448	0.000121104	0.0069852	0.00376077	0.00151585	0.000341256
		IC	Inferior colliculus	0.00181409	0.000536936	0.00140691	0.000179811	0.00741183	0.00230998	0.00574252	0.00144821
		NB	Nucleus of the brachium of the inferior colliculus	0.000195634	1.71472e-05	0.000292087	3.984e-05	0.000808697	0.000174298	0.000792411	0.000145578
		SAG	Nucleus sagulum	9.54609e-05	3.15891e-05	0.000142895	5.1092e-05	0.000393309	9.49004e-05	0.000240516	2.46239e-05
		PBG	Parabigeminal nucleus	3.49244e-05	1.51357e-05	5.04554e-05	1.91038e-05	0.000121747	5.0374e-05	9.19725e-05	1.51447e-05
		MEV	Midbrain trigeminal nucleus	0.000955732	8.51094e-05	0.00115634	0.000241242	0.000848399	9.66782e-05	0.000855309	0.000127621
		SNr	Substantia nigra, reticular part	0.0118797	0.00137518	0.00818354	0.0028895	0.01689	0.00283148	0.0112195	0.00215572
		VTA	Ventral tegmental area					0.00612737	0.000729421	0.0108368	0.000989524
		RR	Midbrain reticular nucleus, retrorubral area	0.00553015	0.000973816	0.00785468	0.00241018	0.00806926	0.00140148	0.00806383	0.000783434
		MRN	Midbrain reticular nucleus	0.0663905	0.00645144	0.0705888	0.00493342	0.0730326	0.0055792	0.0738188	0.00908928
		SCm	Superior colliculus, motor related	0.070271	0.00894987	0.0562615	0.00694565	0.121272	0.0169481	0.0739777	0.00627485
		PAG	Periaqueductal gray	0.0707804	0.0044805	0.0949219	0.00786758	0.0862105	0.00512325	0.0808079	0.0120586
		PRT	Pretectal region	0.0151341	0.00445158	0.0135319	0.00482621	0.0323757	0.00871481	0.0311395	0.00395879
		CUN	Cuneiform nucleus	0.00181287	0.000240652	0.00313314	0.00088707	0.00361288	0.000569977	0.00353213	0.000437721
		RN	Red nucleus	0.00626286	0.00101299	0.0081245	0.00244232	0.00494012	0.00133293	0.0105142	0.00326132
		III	Oculomotor nucleus	0.000290814	8.34734e-05	0.000493454	0.000144678	0.000111592	3.95143e-05	0.000180218	0.000123862
		EW	Edinger-Westphal nucleus	0.0014704	0.000247143	0.000763527	0.000102653	0.000489901	0.000105542	0.000617371	8.3039e-05
		IV	Trochlear nucleus	0.000125486	5.81504e-05	0.000315779	0.000112182	2.54089e-05	1.45006e-05	0.000110034	8.03209e-05
		VTN	Ventral tegmental nucleus	0.000129506	3.6921e-05	0.000412937	9.78394e-05	0.000136433	4.58134e-05	0.000216537	8.61306e-05
		AT	Anterior tegmental nucleus	0.000219947	5.66816e-05	0.000451803	9.57187e-05	0.000154922	2.02798e-05	0.000187923	4.75014e-05
		LT	Lateral terminal nucleus of the accessory optic tract	3.80983e-05	1.28832e-05	2.08303e-05	1.33313e-05	8.95905e-05	2.25966e-05	7.61096e-05	2.13761e-05
		SNc	Substantia nigra, compact part	0.00365057	0.000383729	0.00315001	0.000880157
		PPN	Pedunculopontine nucleus	0.0076684	0.000751727	0.0113031	0.00248731	0.00825301	0.00109307	0.00848283	0.00145389
		IF	Interfascicular nucleus raphe	0.00125164	0.000571042	0.000700185	0.000109226	4.21684e-05	3.06637e-05	0.00022761	2.0141e-05
		IPN	Interpeduncular nucleus	0.00280564	0.000830327	0.00285298	0.000557224	0.000527701	0.000220448	0.000861121	0.000385511
		RL	Rostral linear nucleus raphe	0.000286967	0.000104178	0.00019461	3.56953e-05	2.56524e-05	1.94433e-05	9.20049e-05	2.98535e-05
		CLI	Central linear nucleus raphe	0.00326998	0.0010648	0.00353537	0.000704517	0.00071155	0.000177702	0.00158885	0.00058978
		DR	Dorsal nucleus raphe	0.00959767	0.00254156	0.0126297	0.00258512	0.00582865	0.000874309	0.00647024	0.00122988
		MB_0	Midbrain_0	0.0562198	0.00469153	0.0600198	0.00326652	0.0533409	0.00111907	0.0500134	0.00473302
	P	P-sen	Pons, sensory related	0.0178291	0.00107052	0.0193293	0.00335924	0.0148595	0.000818756	0.0154119	0.00226484
		P-mot	Pons, motor related	0.0341716	0.00558504	0.0333382	0.00478868	0.0338527	0.0055485	0.0286864	0.00325553
		P-sat	Pons, behavioral state related	0.0375754	0.00552053	0.050919	0.0101582	0.0403123	0.00572197	0.0371299	0.00414473
		P_0	Pons_0	0.0289558	0.00162639	0.0326495	0.00526691	0.0257332	0.00260667	0.0240109	0.00242555
	MY	MY-sen	Medulla, sensory related	0.00278637	0.00072718	0.00282513	0.000824307	0.00783352	0.00237808	0.00296982	0.000402418
		MY-mot	Medulla, motor related	0.0303009	0.00778453	0.0205296	0.00215869	0.0400813	0.00990005	0.02357	0.00170348
		MY-sat	Medulla, behavioral state related	0.00264597	0.000605049	0.0035775	0.000746835	0.00231499	0.000239446	0.00252241	0.000205456
		MY_0	Medulla_0	0.0121169	0.00317772	0.00818294	0.000646973	0.0164015	0.00388022	0.0097952	0.000237461
	CB	CBX	Cerebellar cortex	0.00351888	0.00192017	0.0024824	0.000937341	0.00394971	0.00132886	0.00141687	0.000300783
		CBN	Cerebellar nuclei	0.0139768	0.001775	0.011044	0.00258697	0.0169753	0.00282052	0.0104415	0.000804039
	* The regions with the _0 suffix represent the regions that are in gaps between the subregions of the area.

## Sheet: Input by percentage_67regions
			Injection site	VTA				SNc
			Genotype	VGLUT2-Cre		GAD2-Cre/VGAT-Cre		VGLUT2-Cre		GAD2-Cre
			N	n = 5		n = 5		n = 5		n = 5
	Areas	Regions		average	sem	average	sem	average	sem	average	sem
	Cortex	MO	Somatomotor areas	0.0241418	0.00435603	0.0153769	0.00600889	0.0117633	0.0016021	0.00851042	0.000814789
		SS	Somatosensory areas	0.00626177	0.00131835	0.00391812	0.0018556	0.00537583	0.0011092	0.00399029	0.000632915
		ACA	Anterior cingulate area	0.00305037	0.000260282	0.00214082	0.000796936	0.00227809	0.000665658	0.00188172	0.000256408
		ORB	Orbital area	0.00197723	0.000427467	0.00145213	0.000499809	0.000716509	0.00022086	0.00070945	9.71225e-05
		AI	Agranular insular area	0.00325589	0.000600139	0.00295098	0.000558089	0.00177084	0.000378578	0.00140851	0.000188784
		RSP	Retrosplenial area	0.0140281	0.00869019	0.00158715	0.000878769	0.0217641	0.0127096	0.0056855	0.00397655
		PIR	Piriform area	0.00194146	0.000355712	0.00127451	0.000465051	0.0015705	0.000748195	0.0010084	0.000444444
		HPF	Hippocampal formation	0.00369454	0.000830044	0.000763729	0.000341043	0.00168565	0.00127889	0.00081471	0.000363183
		EP	Endopiriform nucleus	0.001314	0.000370766	0.00162465	0.000405926	0.00125311	0.000592418	0.00106338	0.000135953
	STR	CP	Caudoputamen	0.0401408	0.00961314	0.0243126	0.00494178	0.069658	0.0266016	0.0982402	0.0230723
		ACB	Nucleus accumbens	0.0281368	0.0060101	0.0328201	0.00587138	0.0201562	0.00533925	0.048543	0.00792029
		FS	Fundus of striatum	0.00169926	0.000152932	0.00181893	0.00023633	0.00129721	0.000211136	0.0020422	0.000489272
		OT	Olfactory tubercle	0.00696066	0.00204655	0.00518665	0.00139057	0.00410785	0.00171	0.00100598	0.000350236
		LS	Lateral septal nucleus	0.00277628	0.000586077	0.00141074	0.00073069	0.000179059	2.82234e-05	0.000341264	9.68276e-05
		AAA	Anterior amygdalar area	0.00300672	0.000447433	0.00299957	0.00108036	0.000971865	0.000260456	0.00159749	0.000279137
		CEA	Central amygdalar nucleus	0.00664752	0.000521529	0.00277159	0.00126079	0.00397612	0.00105986	0.00725071	0.00264481
		MEA	Medial amygdalar nucleus	0.00161439	0.000283113	0.000738131	0.000287893	0.000485262	0.000136477	0.0010517	0.000370905
	PAL	GPe	Globus pallidus, external segment	0.00447842	0.00114333	0.00129212	0.000635902	0.00559381	0.00237747	0.00866745	0.00156753
		GPi	Globus pallidus, internal segment	0.00170475	0.000266225	0.00076189	0.000167789	0.00147078	0.000518527	0.00150852	0.000243882
		SI	Substantia innominata	0.0210099	0.00357329	0.0239674	0.00209628	0.0102285	0.00250524	0.0157816	0.00106407
		MA	Magnocellular nucleus	0.0037337	0.000766668	0.00350362	0.000925022	0.00142024	0.000348831	0.00143791	8.7299e-05
		NDB	Diagonal band nucleus	0.00383398	0.000870846	0.00610713	0.00107611	0.00103655	0.000129642	0.00103165	0.000230585
		BST	Bed nuclei of the stria terminalis	0.00727919	0.00169982	0.00649268	0.00186248	0.00375673	0.000295748	0.00930195	0.00118886
	TH	VENT	Ventral group of the dorsal thalamus	0.00907615	0.00164124	0.0116288	0.00510764	0.0100158	0.00381886	0.00904731	0.00338561
		SPF	Subparafascicular nucleus	0.00326451	0.000476073	0.00292402	0.000638373	0.00389853	0.000620942	0.00298541	0.000481773
		LAT	Lateral group of the dorsal thalamus	0.00156569	0.000462484	0.00169841	0.000487402	0.00329228	0.00116705	0.00297293	0.00190975
		ILM	Intralaminar nuclei of the dorsal thalamus	0.00151869	0.000139906	0.00320713	0.000905136	0.0016678	0.000107493	0.00201215	0.00100978
		GENv	Geniculate group, ventral thalamus	0.00174049	0.000281311	0.0016286	0.000467868	0.00499259	0.00192535	0.00664938	0.00163427
		MH	Medial habenula	0.00859522	0.00381588	0.00608193	0.00355154	0.000192983	9.54353e-05	0.000571912	0.000315795
		LH	Lateral habenula	0.0111007	0.00196366	0.0168291	0.000921972	0.00288764	0.000899564	0.00428001	0.00174036
	HY	DMH	Dorsomedial nucleus of the hypothalamus	0.00289568	0.000299674	0.00664691	0.00134634	0.0011661	0.000122745	0.00256242	0.000442608
		MPO	Medial preoptic area	0.0048682	0.000980752	0.00813566	0.00105017	0.00133937	0.000161612	0.00522806	0.00106823
		AHN	Anterior hypothalamic nucleus	0.00254272	0.000379717	0.00261548	0.000483603	0.000676887	6.11428e-05	0.0013116	0.000308428
		MBO	Mammillary body	0.00610783	0.00102451	0.00450867	0.00091969	0.0010339	0.000120952	0.00231277	0.000525856
		MPN	Medial preoptic nucleus	0.00114588	0.000253207	0.00160468	0.000454909	0.000299408	2.87579e-05	0.00148531	0.000398177
		PMd	Dorsal premammillary nucleus	0.00132196	0.00033163	0.0012559	0.000344114	0.000386298	7.04563e-05	0.000860185	0.000203068
		VMH	Ventromedial hypothalamic nucleus	0.00108732	0.000179244	0.00215545	0.000502211	0.000675809	0.000135271	0.00163211	0.000475311
		PH	Posterior hypothalamic nucleus	0.0115636	0.00186988	0.0107447	0.000736482	0.00287395	0.000419743	0.00589064	0.000765693
		LHA	Lateral hypothalamic area	0.043022	0.00391452	0.0539148	0.0022967	0.0188579	0.0016639	0.0328557	0.00137798
		LPO	Lateral preoptic area	0.00931093	0.0019407	0.0100103	0.000858487	0.00283402	0.000417312	0.00518775	0.000875265
		PSTN	Parasubthalamic nucleus	0.00174225	0.00038889	0.00195358	0.00112055	0.00168041	0.000385793	0.00286179	0.000745895
		STN	Subthalamic nucleus	0.00118123	0.000249553	0.000962114	0.000417552	0.0011065	0.000337022	0.00233278	0.000810229
		TU	Tuberal nucleus	0.00208143	0.00017113	0.00405711	0.000491089	0.000775882	3.924e-05	0.00155328	0.00023444
		ZI	Zona incerta	0.0254349	0.00237338	0.021408	0.0048904	0.0265702	0.00294939	0.0271958	0.00494131
	MB	SCs	Superior colliculus, sensory related	0.000359281	0.000158884	0.000257448	0.000121104	0.0069852	0.00376077	0.00151585	0.000341256
		IC	Inferior colliculus	0.00181409	0.000536936	0.00140691	0.000179811	0.00741183	0.00230998	0.00574252	0.00144821
		MEV	Midbrain trigeminal nucleus	0.000955732	8.51094e-05	0.00115634	0.000241242	0.000848399	9.66782e-05	0.000855309	0.000127621
		SNr	Substantia nigra, reticular part	0.0118797	0.00137518	0.00818354	0.0028895	0.01689	0.00283148	0.0112195	0.00215572
		RR	Midbrain reticular nucleus, retrorubral area	0.00553015	0.000973816	0.00785468	0.00241018	0.00806926	0.00140148	0.00806383	0.000783434
		MRN	Midbrain reticular nucleus	0.0663905	0.00645144	0.0705888	0.00493342	0.0730326	0.0055792	0.0738188	0.00908928
		SCm	Superior colliculus, motor related	0.070271	0.00894987	0.0562615	0.00694565	0.121272	0.0169481	0.0739777	0.00627485
		PAG	Periaqueductal gray	0.0707804	0.0044805	0.0949219	0.00786758	0.0862105	0.00512325	0.0808079	0.0120586
		PRT	Pretectal region	0.0151341	0.00445158	0.0135319	0.00482621	0.0323757	0.00871481	0.0311395	0.00395879
		CUN	Cuneiform nucleus	0.00181287	0.000240652	0.00313314	0.00088707	0.00361288	0.000569977	0.00353213	0.000437721
		RN	Red nucleus	0.00626286	0.00101299	0.0081245	0.00244232	0.00494012	0.00133293	0.0105142	0.00326132
		PPN	Pedunculopontine nucleus	0.0076684	0.000751727	0.0113031	0.00248731	0.00825301	0.00109307	0.00848283	0.00145389
		IPN	Interpeduncular nucleus	0.00280564	0.000830327	0.00285298	0.000557224	0.000527701	0.000220448	0.000861121	0.000385511
		CLI	Central linear nucleus raphe	0.00326998	0.0010648	0.00353537	0.000704517	0.00071155	0.000177702	0.00158885	0.00058978
		DR	Dorsal nucleus raphe	0.00959767	0.00254156	0.0126297	0.00258512	0.00582865	0.000874309	0.00647024	0.00122988
	P	P-sen	Pons, sensory related	0.0178291	0.00107052	0.0193293	0.00335924	0.0148595	0.000818756	0.0154119	0.00226484
		P-mot	Pons, motor related	0.0341716	0.00558504	0.0333382	0.00478868	0.0338527	0.0055485	0.0286864	0.00325553
		P-sat	Pons, behavioral state related	0.0375754	0.00552053	0.050919	0.0101582	0.0403123	0.00572197	0.0371299	0.00414473
	MY	MY-sen	Medulla, sensory related	0.00278637	0.00072718	0.00282513	0.000824307	0.00783352	0.00237808	0.00296982	0.000402418
		MY-mot	Medulla, motor related	0.0303009	0.00778453	0.0205296	0.00215869	0.0400813	0.00990005	0.02357	0.00170348
		MY-sat	Medulla, behavioral state related	0.00264597	0.000605049	0.0035775	0.000746835	0.00231499	0.000239446	0.00252241	0.000205456
	CB	CBX	Cerebellar cortex	0.00351888	0.00192017	0.0024824	0.000937341	0.00394971	0.00132886	0.00141687	0.000300783
		CBN	Cerebellar nuclei	0.0139768	0.001775	0.011044	0.00258697	0.0169753	0.00282052	0.0104415	0.000804039

## Sheet: Input by percentage_9areas
	Injection site	VTA				SNc
	Genotype	VGLUT2-Cre		GAD2-Cre/VGAT-Cre		VGLUT2-Cre		GAD2-Cre
	N	n = 5		n = 5		n = 5		n = 5
	Areas	average	sem	average	sem	average	sem	average	sem
	Cortex	0.0717924	0.00944742	0.0408172	0.013141	0.0568282	0.0139924	0.0332007	0.00639256
	STR	0.0977742	0.0158384	0.0775656	0.0126834	0.105144	0.032099	0.169484	0.0348471
	PAL	0.0509317	0.00849233	0.0501413	0.0041942	0.0276806	0.0066963	0.0439033	0.00222002
	TH	0.0570067	0.00676753	0.0638151	0.0145567	0.0509409	0.00926066	0.0480877	0.00713923
	HY	0.147223	0.0126216	0.164583	0.00751455	0.0782263	0.00487307	0.122173	0.00780572
	MB	0.356436	0.0216751	0.378799	0.0208744	0.441936	0.0192608	0.385938	0.0326919
	P	0.118532	0.0115297	0.136236	0.0232628	0.114758	0.013846	0.105239	0.0110992
	MY	0.0478502	0.0117197	0.0351152	0.00281965	0.0666313	0.0159594	0.0388574	0.00120389
	CB	0.0174957	0.00358209	0.0135264	0.00343814	0.020925	0.00355025	0.0118583	0.00087701
