# Supplementary material for: A Whole-Brain Connectivity Map of VTA and SNc Glutamatergic and GABAergic Neurons in Mice
Source: Front Neuroanat. 2021 Dec 23;15:818242. doi: 10.3389/fnana.2021.818242 (PMC8733212; doi:10.3389/fnana.2021.818242)
Supplement: Supplementary file 3 [file Data_Sheet_3.xlsx]

## Sheet: Total signal pixels
	Injection site	VTA									SNc
	Genotype	VGLUT2-Cre				VGAT-Cre					VGLUT2-Cre					GAD2-Cre
	Animal ID	182845	182847	194237	194238	192184	192186	192187	192188	192189	181094	191532	191533	194233	194234	194241	194242	194244	194245
	Total signal pixels	2437055	2473600	1341592	3528778	4994034	1204173	2719692	14226399	4940483	3219285	181980291	41079997	3747338	5384029	4238884	3401889	22179180	2035670
	Injection site pixels	76559	42085	171239	88707	300904	18924	251751	1009573	1395418	41669	5099575	326845	5440	12725	351508	1022	694237	44604
	Total signal pixels without VTA/SNc	2360496	2431515	1170353	3440071	4693130	1185249	2467941	13216826	3545065	3177616	176880716	40753152	3741898	5371304	3887376	3400867	21484943	1991066

## Sheet: Output signal pixels
			Injection site	VTA									SNc
			Genotype	VGLUT2-Cre				VGAT-Cre					VGLUT2-Cre					GAD2-Cre
			Animal ID	182845	182847	194237	194238	192184	192186	192187	192188	192189	181094	191532	191533	194233	194234	194241	194242	194244	194245
	Areas	Regions		signal pixel nb / region
	Cortex	FRP	Frontal pole, cerebral cortex	0	0	940	2476	0	66	174	1072	511	0	816	0	0	0	0	197	0	0
		MO	Somatomotor areas	15379	8845	16550	14382	8260	3844	7677	22460	14845	15292	14397	0	1487	38	7583	7226	19091	5820
		SS	Somatosensory areas	2136	2383	529	2338	9443	36	1561	787	648	22051	36140	0	16052	11161	595	3616	10262	3775
		GU	Gustatory areas	1178	840	1151	1713	2069	1271	1055	4402	1786	112	9564	0	183	81	130	604	1752	866
		VISC	Visceral area	798	397	67	1955	1963	141	478	802	311	46	2809	0	83	81	11	146	701	79
		AUD	Auditory areas	567	476	41	730	437	0	57	23	41	75	2072	0	7	875	6	221	877	86
		VIS	Visual areas	167	702	7	23	31	0	39	4	0	1463	19932	351	2034	15	4	192	1082	299
		ACA	Anterior cingulate area	8203	1372	2209	5525	3206	348	2768	1847	4971	136	51326	0	515	0	2265	430	6155	1061
		PL	Prelimbic area	6311	1333	1828	11355	2685	1238	6701	9964	11992	72	971	0	0	0	3497	639	7430	924
		ILA	Infralimbic area	4776	1377	1526	4991	1703	2606	2024	9914	8275	26	833	0	0	0	1544	217	5123	1263
		ORB	Orbital area	5864	3780	3234	6110	3678	4304	6646	32346	19153	146	3315	0	0	2	3439	1190	6925	534
		AI	Agranular insular area	13069	4672	3520	11255	5416	6703	6529	20122	13411	822	2840	0	353	224	3862	1138	23119	1122
		RSP	Retrosplenial area	535	5237	110	1829	8813	61	1120	47	4	3333	4537453	173119	2433	406	7714	4239	14445	736
		PTLp	Posterior parietal association areas	0	137	3	20	110	0	29	0	0	0	4559	0	150	0	0	37	777	34
		TEa	Temporal association areas	376	1231	66	1665	530	0	155	38	23	120	2844	0	93	644	23	177	1081	34
		PERI	Perirhinal area	2443	1064	148	7755	169	8	255	91	51	61	142	0	16	271	144	142	3238	4
		ECT	Ectorhinal area	646	848	26	2245	258	4	143	56	88	175	2394	0	14	1560	30	136	1895	72
		MOB	Main olfactory bulb	627	597	6313	54865	0	158	270	735	1036	0	137	0	5346	0	78	10762	395	0
		AOB	Accessory olfactory bulb	0	0	10209	968	0	2	8	222	28	0	378	0	0	0	0	293	0	0
		AON	Anterior olfactory nucleus	25381	10834	4931	14424	826	1641	1906	10570	6879	299	3651	0	2792	81	4720	3268	5090	410
		TT	Taenia tecta	11262	6293	1609	6009	334	799	464	3906	1546	137	5210	0	20	92	1296	913	3047	235
		DP	Dorsal peduncular area	771	820	106	585	53	248	178	1056	335	2	113	0	0	0	253	162	454	60
		PIR	Piriform area	34797	18231	2372	39813	2980	304	1919	6698	849	2115	13062	11	2383	1575	1283	2402	8435	467
		NLOT	Nucleus of the lateral olfactory tract	593	117	112	730	216	0	36	362	4	152	2513	181	4	210	80	486	2008	5
		COA	Cortical amygdalar area	2168	3613	162	3035	457	8	118	504	0	307	903	290	377	404	448	606	18851	91
		PAA	Piriform-amygdalar area	1670	4649	64	1936	85	4	31	13	0	0	3	0	2	0	50	87	1559	43
		TR	Postpiriform transition area	373	3995	18	679	0	0	0	66	4	0	6	0	3	0	71	0	1913	9
		OLF_0	Olfactory areas_0	11801	7137	3721	19164	1890	2800	3004	10546	5272	1801	9508	34	1631	872	2191	2877	10088	732
		HPF	Hippocampal formation	1007	1059	290	1697	2820	386	116	451	357	1697	144924	21803	2415	7185	802	6012	7078	497
		CLA	Claustrum	465	342	604	1804	2975	432	1509	1605	2146	326	970	0	173	944	227	144	5089	496
		EP	Endopiriform nucleus	8010	11461	2007	29393	3895	1463	2645	11570	3038	2201	6517	0	2418	2321	573	842	12679	713
		LA	Lateral amygdalar nucleus	45	1505	80	1103	501	4	56	199	17	151	1132	0	0	995	179	281	3472	118
		BLA	Basolateral amygdalar nucleus	4242	19234	707	53580	4595	748	3126	2489	288	417	436	0	80	54	1682	503	43409	1105
		BMA	Basomedial amygdalar nucleus	1753	4393	454	8534	1172	154	1027	2073	36	1612	1655	70	28	128	1960	366	45461	339
		PA	Posterior amygdalar nucleus	2	15	12	55	4	0	2	2	0	0	253	214	42	0	159	4	850	24
	STR	CP	Caudoputamen	19498	28364	16942	126838	156456	21709	137872	135947	68405	11504	317869	795	37601	33957	20375	8929	85238	26642
		ACB	Nucleus accumbens	40153	43391	21449	119368	33985	43490	76940	119779	85132	51415	43007	6031	18449	795	45310	9649	168512	26936
		FS	Fundus of striatum	4504	4771	3671	22157	12253	4473	9149	15234	2742	2057	14758	661	2671	1472	1468	715	25088	1722
		OT	Olfactory tubercle	89537	80553	6062	49167	3169	2469	5084	12597	3282	3404	10656	2519	8133	2524	2589	2188	15740	3975
		LS	Lateral septal nucleus	4216	6650	4783	3961	3370	1958	3465	12548	3140	4057	16003	1119	1287	3183	2214	2901	12529	937
		SF	Septofimbrial nucleus	8	10	3	0	111	2	22	41	37	268	82	62	13	134	4	0	23	8
		SH	Septohippocampal nucleus	21	77	262	41	6	0	3	41	0	4	17	0	0	4	0	0	0	3
		AAA	Anterior amygdalar area	3171	2292	929	10015	4530	180	2872	3468	245	1285	14798	829	543	3331	2264	1444	28740	645
		BA	Bed nucleus of the accessory olfactory tract	0	0	0	125	29	0	0	0	0	58	42	16	7	46	190	183	1968	6
		CEA	Central amygdalar nucleus	1169	5195	1590	27931	15885	793	2214	6805	678	5644	4222	7192	4395	5544	7734	3254	182108	1859
		IA	Intercalated amygdalar nucleus	1114	1960	242	5720	806	92	570	1014	32	54	501	0	207	297	400	169	7658	56
		MEA	Medial amygdalar nucleus	848	139	163	3297	1616	24	402	536	94	10004	7653	8469	2921	5820	2685	2741	36825	461
		sAMY_0	Striatum-like amygdalar nuclei_0	465	726	256	4600	1223	121	835	1361	48	1392	2024	1037	463	630	458	455	14116	135
		STR_0	Striatum_0	9793	13629	6046	38527	18872	8041	18055	29378	7193	19563	51099	5603	6505	5115	5790	3235	48443	4427
	PAL	GPe	Globus pallidus, external segment	45	683	1284	13856	35029	4121	50186	46607	13660	1781	71361	1047	2249	18199	7787	3088	13260	1608
		GPi	Globus pallidus, internal segment	501	716	98	2246	27365	3775	20536	10984	4422	5042	552286	17214	2912	25762	1724	3931	10626	543
		SI	Substantia innominata	38499	38878	20786	133914	178538	49319	143068	233534	69186	124467	885848	59475	33055	39510	63669	18038	487184	58224
		MA	Magnocellular nucleus	3519	1433	505	8280	4534	115	3504	2050	662	2702	47639	3049	705	4718	770	961	9536	642
		MS	Medial septal nucleus	17	566	200	304	619	101	985	4766	674	2934	22545	2913	1232	2722	1241	1275	9126	1157
		NDB	Diagonal band nucleus	723	2284	2154	2878	2475	1534	5378	16861	4434	23666	113710	12369	5849	20792	8794	11362	48307	9623
		TRS	Triangular nucleus of septum	0	2	0	0	45	0	3	9	4	123	694	402	0	52	10	54	20	2
		BST	Bed nuclei of the stria terminalis	691	4266	646	3715	17404	3950	24775	24778	8108	7733	39111	3040	524	4728	18620	4463	143811	8863
		BAC	Bed nucleus of the anterior commissure	0	2	0	8	11	6	23	38	0	0	16	0	2	237	4	36	363	2
		PAL_0	Pallidum_0	7947	10594	5910	27865	42129	7561	42354	62469	18634	26639	251419	14679	5700	13289	15416	5545	98761	10556
	TH	VENT	Ventral group of the dorsal thalamus	6124	5015	1344	17262	65333	5447	32693	67905	28462	14921	817350	23030	4119	112076	8494	20648	97320	20905
		SPF	Subparafascicular nucleus	1502	421	164	1584	7007	2632	3364	17371	4360	9816	269730	28534	1402	25068	4986	16709	64603	4439
		SPA	Subparafascicular area	15	74	10	62	2927	8	117	517	95	585	9711	981	102	916	224	520	19307	936
		PP	Peripeduncular nucleus	0	0	0	0	2	22	0	46	25	794	12344	4141	182	0	8	34	1151	2
		GENd	Geniculate group, dorsal thalamus	0	48	0	209	711	0	6	94	308	663	35080	5900	435	2129	24	260	791	44
		LAT	Lateral group of the dorsal thalamus	17	590	56	1673	16874	615	1214	4479	2099	5578	165320	30689	859	8839	1024	200065	14794	4359
		ATN	Anterior group of the dorsal thalamus	1696	529	28	483	11183	90	2587	2811	1269	2249	55080	11733	875	31385	882	12671	12528	719
		MED	Medial group of the dorsal thalamus	526	1730	837	5598	41266	1340	17134	26150	7371	5637	378445	15738	1047	21694	20411	11036	221499	16240
		MTN	Midline group of the dorsal thalamus	170	973	241	865	24975	774	7344	14027	3680	3478	98766	8599	355	29360	3643	8949	76470	4401
		ILM	Intralaminar nuclei of the dorsal thalamus	676	1410	1432	2937	49517	1373	9833	24052	3986	5030	259663	20743	786	22071	6919	21717	128030	17848
		RT	Reticular nucleus of the thalamus	84	875	83	925	6229	177	6926	1516	2558	1539	19103	3415	413	17818	703	4319	4843	1043
		GENv	Geniculate group, ventral thalamus	4	41	0	239	1500	0	21	52	15	467	7565	2849	417	1127	38	3078	2315	211
		MH	Medial habenula	43	16	8	77	404	0	73	84	306	76	2871	629	57	992	21	588	516	5
		LH	Lateral habenula	613	1254	1321	3574	4708	149	1831	3005	1517	765	34197	13045	334	4694	389	5332	10271	593
		TH_0	Thalamus_0	10289	4278	2492	25814	103891	4655	27741	65651	24124	28683	861634	98819	6398	84412	17216	146018	326503	47656
	HY	SO	Supraoptic nucleus	28	0	16	8	16	0	0	0	0	343	382	216	37	575	8	229	976	41
		ASO	Accessory supraoptic group	0	0	0	0	0	0	0	2	4	2	21	7	0	24	2	0	11	0
		PVH	Paraventricular hypothalamic nucleus	72	266	9	101	1036	24	1011	560	398	5176	11969	1209	93	6434	417	651	8339	101
		PVa	Periventricular hypothalamic nucleus, anterior part	0	2	0	0	2	0	12	6	3	0	2	10	0	24	0	2	195	12
		PVi	Periventricular hypothalamic nucleus, intermediate part	3	40	0	78	226	19	153	185	63	81	601	212	0	70	120	169	2973	551
		ARH	Arcuate hypothalamic nucleus	60	0	4	0	57	14	6	10	2	76	1862	74	48	435	36	79	1416	21
		ADP	Anterodorsal preoptic nucleus	0	12	4	0	23	70	306	760	307	448	1228	75	24	779	236	121	911	165
		AVP	Anteroventral preoptic nucleus	0	71	5	11	85	9	51	170	127	2157	4741	244	41	543	25	707	851	259
		AVPV	Anteroventral periventricular nucleus	0	176	2	0	23	11	16	40	5	871	560	38	21	20	25	19	466	77
		DMH	Dorsomedial nucleus of the hypothalamus	151	2468	243	1179	13776	844	14122	20459	6790	11963	80790	10167	383	7879	6190	7393	242113	8371
		MEPO	Median preoptic nucleus	2	106	16	19	98	49	52	160	6	1632	4764	559	96	649	130	314	1317	484
		MPO	Medial preoptic area	96	1186	111	221	2407	538	2777	4635	3350	28098	100577	12416	1185	8076	2729	5902	35398	12924
		OV	Vascular organ of the lamina terminalis	0	3	0	0	0	0	0	0	0	4	0	0	2	0	0	47	18	0
		PD	Posterodorsal preoptic nucleus	0	0	0	0	6	0	0	6	0	4	0	6	0	53	5	3	0	19
		PS	Parastrial nucleus	0	363	0	66	785	273	2338	3944	954	148	2509	225	21	108	695	43	2598	364
		PVp	Periventricular hypothalamic nucleus, posterior part	25	67	0	0	42	0	2	15	0	86	378	267	2	15	62	39	7526	55
		PVpo	Periventricular hypothalamic nucleus, preoptic part	9	14	3	0	11	0	36	19	0	415	672	20	3	172	40	22	900	110
		SBPV	Subparaventricular zone	2	36	9	28	479	0	174	158	47	1206	5528	1148	100	1430	197	1295	2653	40
		SCH	Suprachiasmatic nucleus	7	93	2	8	117	4	32	72	16	469	3351	1605	2	302	31	799	796	123
		SFO	Subfornical organ	0	0	0	0	6	0	0	0	0	0	12	0	0	0	0	0	0	0
		VLPO	Ventrolateral preoptic nucleus	0	6	0	0	20	0	2	4	81	481	1145	214	11	133	7	178	515	50
		AHN	Anterior hypothalamic nucleus	780	933	251	401	3754	21	2825	2169	949	7472	81025	13670	689	28735	1163	12666	15838	1531
		MBO	Mammillary body	246	1063	54	306	2531	137	407	1553	242	469	17703	15908	585	316	2238	2527	47937	1912
		MPN	Medial preoptic nucleus	0	263	0	0	114	28	341	223	85	5168	4330	819	31	1100	472	1053	3490	495
		PMd	Dorsal premammillary nucleus	89	169	40	119	1565	10	504	1083	89	284	6369	687	72	464	220	1036	23423	306
		PMv	Ventral premammillary nucleus	27	113	2	187	725	64	35	106	16	26	750	172	10	88	83	141	21883	633
		PVHd	Paraventricular hypothalamic nucleus, descending division	252	54	9	187	2840	10	1139	384	346	2118	9076	2142	231	3275	269	982	5646	45
		VMH	Ventromedial hypothalamic nucleus	73	466	12	706	317	111	164	407	46	649	8920	959	250	2770	767	2241	14199	518
		PH	Posterior hypothalamic nucleus	6441	7214	3019	6438	46872	1782	11320	25857	9811	12014	298459	41946	1930	10916	5892	16792	193612	26928
		LHA	Lateral hypothalamic area	94507	51470	57520	256810	416435	21255	178102	316185	85466	219784	2907357	287293	77756	217631	76601	74707	1441879	79140
		LPO	Lateral preoptic area	8690	5203	1607	9732	40134	6784	26036	35969	18710	78144	371880	44256	4750	21296	18599	8857	197687	40543
		PST	Preparasubthalamic nucleus	134	23	195	1931	2622	259	551	2659	1437	1554	19087	2977	2418	1666	266	176	13308	1150
		PSTN	Parasubthalamic nucleus	95	95	483	824	9571	829	1480	3997	2764	2692	90308	21939	3174	2581	2610	744	55437	5611
		RCH	Retrochiasmatic area	62	83	61	438	754	13	518	338	32	8343	103812	35471	566	1501	577	3026	4802	83
		STN	Subthalamic nucleus	315	810	162	1096	3249	1331	1115	1254	621	22197	1240649	28212	7613	14683	1477	884	25228	4406
		TU	Tuberal nucleus	182	980	195	911	6258	318	1677	2846	836	15610	345018	31752	2878	1551	1864	3995	108872	2910
		ZI	Zona incerta	5351	5973	2836	57762	112927	17524	80550	169786	32320	35478	1107589	92818	5330	88169	8641	37318	126303	15034
		HY_0	Hypothalamus_0	28053	12962	24046	110483	192755	16074	79196	155878	49251	99382	2405471	190851	36830	100222	36617	43910	653428	73075
	MB	SCs	Superior colliculus, sensory related	3745	443	0	3693	566	31	32	1694	94	228	5179638	77493	72	289	101	176933	914	6118
		IC	Inferior colliculus	138	151	42	165	1257	66	871	448	756	9669	207215	851692	43	26404	93	8145	198	3910
		NB	Nucleus of the brachium of the inferior colliculus	0	2	0	0	340	40	136	906	416	0	42111	7150	0	122	296	244	316	4
		SAG	Nucleus sagulum	2	0	0	0	85	196	109	10	34	61	13012	49562	156	229	34	685	91	271
		PBG	Parabigeminal nucleus	0	0	0	0	33	0	14	5	4	0	6476	6040	0	18	2	213	14	40
		MEV	Midbrain trigeminal nucleus	32	47	25	27	966	63	440	699	628	39	7625	3812	109	779	534	264	2721	1278
		SNr	Substantia nigra, reticular part	29	593	152	204	4684	114	3517	9106	5605	14388	2552055	897368	6640	4018	139381	1019	997115	10881
		VTA	Ventral tegmental area										21048	2931921	138190	120731	22129	89698	8761	2133950	111734
		RR	Midbrain reticular nucleus, retrorubral area	10154	22093	6413	13843	82666	5385	35991	246127	51378	482066	23680506	5265748	273435	66438	178398	28346	760506	17833
		MRN	Midbrain reticular nucleus	450373	242789	293727	605762	328191	148982	146644	2689177	369396	702253	60985925	2855065	338558	1483899	2084563	719587	5213288	286647
		SCm	Superior colliculus, motor related	2318	2107	262	4489	7115	1097	1956	14929	4296	5683	3382914	811357	2322	6770	6234	84067	71536	10992
		PAG	Periaqueductal gray	9172	13479	1019	22071	26091	10310	15807	74615	37252	9877	1428824	495814	2416	24623	29796	74978	162450	73608
		PRT	Pretectal region	247	1462	95	5009	12872	967	2240	14347	4823	7326	326987	61390	2600	13047	3619	57271	66010	10956
		CUN	Cuneiform nucleus	11	56	8	93	2410	1525	1128	5284	3081	28612	199272	94318	1606	3613	4040	4024	1947	5234
		RN	Red nucleus	359956	420355	146384	834629	347003	398805	219730	2729184	279678	120178	16025921	20420	384866	745463	246713	486789	1244016	182284
		III	Oculomotor nucleus	385	357	91	2	228	102	83	1243	223	0	6944	903	3	18	0	151	28	34
		EW	Edinger-Westphal nucleus	2074	1936	338	6247	326	61	93	6224	405	42	59675	867	797	211	402	133	3744	10
		IV	Trochlear nucleus	3	12	0	0	2	4	107	61	42	0	785	409	0	0	16	0	92	173
		VTN	Ventral tegmental nucleus	2	4	2	0	782	6	415	124	1387	63	20677	7712	76	8	0	4147	18	936
		AT	Anterior tegmental nucleus	0	35	24	5	480	6	194	145	874	11	12549	2143	33	4	87	167	77	303
		LT	Lateral terminal nucleus of the accessory optic tract	0	2	0	0	0	2	0	16	0	613	5010	1162	48	0	0	44	248	0
		SNc	Substantia nigra, compact part	106	1360	75	110	25327	460	9792	20934	42979
		PPN	Pedunculopontine nucleus	2319	6709	431	1076	12728	884	3517	16486	7098	266299	1600457	2666076	96205	9794	12527	17169	22623	21256
		IF	Interfascicular nucleus raphe	0	2334	1495	0	35	2	4	31	261	0	17004	2703	2	6	293	0	21724	20
		IPN	Interpeduncular nucleus	16	36	0	14	621	7	851	1091	2066	46	48580	29230	12	162	76	3260	11665	119
		RL	Rostral linear nucleus raphe	310	2929	389	1030	42	7	18	2664	168	21	5674	1721	615	117	171	12	5703	10
		CLI	Central linear nucleus raphe	244	9544	7239	543	1479	41	240	11997	2214	0	28527	1976	1599	51	862	40	29069	221
		DR	Dorsal nucleus raphe	172	1414	173	92	1287	392	752	5871	2996	99	77310	10709	98	363	3478	1227	3342	9732
		MB_0	Midbrain_0	167700	243058	180968	150139	303123	245586	212608	3114552	732582	114066	13377202	874497	334850	288577	315886	171397	2639715	276314
	P	P-sen	Pons, sensory related	57807	44439	13192	9242	7223	700	4220	7960	3821	2623	255454	2059536	46737	30672	6697	9810	10325	10757
		P-mot	Pons, motor related	17049	35728	2985	8530	123360	1893	52607	36100	40429	62634	2528214	1303537	206737	98055	12592	263273	73969	34263
		P-sat	Pons, behavioral state related	62962	85851	13478	19605	613630	1905	183743	41588	268224	22293	3375473	9766680	113334	128023	9789	106114	71882	58151
		P_0	Pons_0	48925	57539	15907	24487	76637	1442	35655	46155	70623	24999	1512547	3485806	168350	178115	10036	80798	44916	29311
	MY	MY-sen	Medulla, sensory related	12464	44843	966	5874	16139	38	4245	2718	1248	2446	135697	40188	123484	24826	3936	1481	5635	3612
		MY-mot	Medulla, motor related	240288	259419	42542	70662	302578	2476	105835	93837	54193	54906	2911516	650748	377293	241171	26147	4062	56539	30789
		MY-sat	Medulla, behavioral state related	39	355	10	69	15405	155	12125	6384	9136	13376	144602	34966	16167	3101	1696	3233	3673	5094
		MY_0	Medulla_0	173098	156271	39029	49286	139433	608	46654	44794	25163	22438	1517402	261360	361660	193015	12786	4748	29956	17174
	CB	CBX	Cerebellar cortex	10521	6605	1942	1894	27363	274	7007	1723	1738	11535	153050	146021	126607	73713	557	2878	4929	9402
		CBN	Cerebellar nuclei	449	4266	412	103	10421	6	489	1210	326	215	38481	12697	3033	3292	10	15	794	1318
			Injection site	VTA									SNc
			Genotype	VGLUT2-Cre				GAD2-Cre/VGAT-Cre					VGLUT2-Cre					GAD2-Cre
			Animal ID	182845	182847	194237	194238	192184	192186	192187	192188	192189	181094	191532	191533	194233	194234	194241	194242	194244	194245
			Cortex	167415	128989	65726	314741	71574	29781	53826	157042	97945	55147	4883778	196073	41134	30219	46899	50555	273831	22053
			STR	174497	187757	62398	411747	252311	83352	257483	338749	171028	110709	482731	34333	83195	62852	91481	35863	626988	67812
			PAL	51942	59424	31583	193066	308149	70482	290812	402096	119784	195087	1984629	114188	52228	130009	118035	48753	820994	91220
			TH	21759	17254	8016	61302	336527	17282	110884	227760	80175	80281	3026859	268845	17781	362581	64982	451944	980941	119401
			HY	145752	92783	90916	450050	862638	68405	407050	751899	215174	565044	9238895	840584	147182	524685	169311	229067	3262944	278087
			MB	1086067	1015392	810591	1737950	1461643	834065	909040	9977543	2946154	1824357	137330371	15562372	1573332	2709877	3468808	1850095	14087357	1075522
			P	186743	223557	45562	61864	820850	5940	276225	131803	383097	112549	7671688	16615559	535158	434865	39114	459995	201092	132482
			MY	425889	460888	82547	125891	473555	3277	168859	147733	89740	93166	4709217	987262	878604	462113	44565	13524	95803	56669
			CB	10970	10871	2354	1997	37784	280	7496	2933	2064	11750	191531	158718	129640	77005	567	2893	5723	10720

## Sheet: Output by percentage_151regions
			Injection site	VTA				SNc
			Genotype	VGLUT2-Cre		VGAT-Cre		VGLUT2-Cre		GAD2-Cre
			N	n = 4		n = 5		n = 5		n = 4
	Areas	Regions		average	sem	average	sem	average	sem	average	sem
	Cortex	FRP	Frontal pole, cerebral cortex	0.000380732	0.000220474	7.02883e-05	2.31576e-05	9.22656e-07	9.22656e-07	1.44816e-05	1.44816e-05
		MO	Somatomotor areas	0.00711864	0.00242258	0.00280015	0.000474928	0.00105965	0.000940999	0.00197176	0.00041854
		SS	Somatosensory areas	0.000754145	0.000119234	0.000583462	0.000373116	0.0027023	0.0013116	0.000897481	0.000382415
		GU	Gustatory areas	0.000581483	0.000138764	0.000555509	0.000132064	3.06605e-05	1.02097e-05	0.000181883	8.95173e-05
		VISC	Visceral area	0.000281722	0.0001117	0.000175865	6.45569e-05	1.35237e-05	3.65191e-06	2.95162e-05	9.15166e-06
		AUD	Auditory areas	0.000170801	4.61766e-05	2.59033e-05	1.72998e-05	4.0018e-05	3.10064e-05	3.76348e-05	1.32022e-05
		VIS	Visual areas	9.30309e-05	6.69699e-05	4.54214e-06	3.08457e-06	0.000225615	0.000115265	6.45042e-05	3.1135e-05
		ACA	Anterior cingulate area	0.00188323	0.000602123	0.000728059	0.0002394	9.41206e-05	5.50822e-05	0.000382113	0.000107029
		PL	Prelimbic area	0.00202113	0.000608524	0.00169369	0.000568286	5.62961e-06	4.38794e-06	0.000474342	0.000152616
		ILA	Infralimbic area	0.00133608	0.000299864	0.0012932	0.000405459	2.57832e-06	1.67165e-06	0.000333442	0.000121218
		ORB	Orbital area	0.00214455	0.000286063	0.0029916	0.000757726	1.3012e-05	8.98856e-06	0.000456272	0.0001438
		AI	Agranular insular area	0.00343434	0.000759203	0.00295207	0.000817585	8.21562e-05	4.69393e-05	0.000741916	0.000176221
		RSP	Retrosplenial area	0.000751528	0.000476319	0.000477564	0.000360181	0.00633506	0.00488347	0.0010682	0.000355414
		PTLp	Posterior parietal association areas	1.61802e-05	1.34405e-05	7.03784e-06	4.68928e-06	1.31722e-05	8.37772e-06	1.60302e-05	7.58285e-06
		TEa	Temporal association areas	0.000301488	0.000113849	3.70199e-05	2.2244e-05	3.97186e-05	2.09639e-05	3.13382e-05	1.16853e-05
		PERI	Perirhinal area	0.000963328	0.000469799	3.34712e-05	1.82635e-05	1.49458e-05	9.52917e-06	5.78791e-05	3.21886e-05
		ECT	Ectorhinal area	0.000324311	0.000129807	2.90704e-05	1.18314e-05	7.25562e-05	5.5344e-05	4.30175e-05	1.66929e-05
		MOB	Main olfactory bulb	0.00546351	0.003699	0.000118111	4.92357e-05	0.000285892	0.000285699	0.000800734	0.000787931
		AOB	Accessory olfactory bulb	0.0022511	0.00215832	5.92481e-06	3.01954e-06	4.27407e-07	4.27407e-07	2.15386e-05	2.15386e-05
		AON	Anterior olfactory nucleus	0.00590356	0.00161738	0.0010146	0.000300179	0.000175192	0.000143663	0.000654487	0.000255401
		TT	Taenia tecta	0.00262017	0.000760538	0.000332986	0.000104397	1.90084e-05	7.87959e-06	0.000215424	5.13418e-05
		DP	Dorsal peduncular area	0.000231123	6.04604e-05	9.34105e-05	3.22462e-05	2.5365e-07	1.55336e-07	4.09958e-05	9.73318e-06
		PIR	Piriform area	0.00895981	0.00274563	0.000483059	0.000105128	0.000333955	0.000138273	0.00041587	0.000102115
		NLOT	Nucleus of the lateral olfactory tract	0.00015181	4.78105e-05	1.78259e-05	8.64203e-06	2.13298e-05	9.39312e-06	6.4864e-05	3.26051e-05
		COA	Cortical amygdalar area	0.000856256	0.000276329	3.80145e-05	1.73817e-05	5.696e-05	2.12092e-05	0.000304136	0.000192995
		PAA	Piriform-amygdalar area	0.00080923	0.000393328	7.00621e-06	3.5548e-06	1.1029e-07	1.061e-07	3.31507e-05	1.3403e-05
		TR	Postpiriform transition area	0.000503446	0.00038186	1.22439e-06	9.67311e-07	1.67131e-07	1.58786e-07	2.79559e-05	2.07281e-05
		OLF_0	Olfactory areas_0	0.00417119	0.000655501	0.00125347	0.000332933	0.000243917	0.000110225	0.00056169	0.000102859
		HPF	Hippocampal formation	0.000400807	5.31049e-05	0.000221676	0.000108381	0.000774288	0.000150168	0.000638287	0.000377362
		CLA	Claustrum	0.000344534	0.000102111	0.000467322	9.94447e-05	6.60117e-05	3.30096e-05	0.000146678	5.57572e-05
		EP	Endopiriform nucleus	0.00459151	0.00145345	0.000973677	7.79434e-05	0.000361562	0.000146933	0.000335804	9.507e-05
		LA	Lateral amygdalar nucleus	0.000256752	0.000137617	3.05339e-05	1.93782e-05	4.78327e-05	3.54785e-05	8.73847e-05	2.58688e-05
		BLA	Basolateral amygdalar nucleus	0.00647168	0.00343056	0.000629277	0.000226207	3.30257e-05	2.48316e-05	0.000789001	0.000419243
		BMA	Basomedial amygdalar nucleus	0.0013545	0.000481456	0.000192559	6.77215e-05	0.000109937	9.94071e-05	0.000724506	0.000471909
		PA	Posterior amygdalar nucleus	8.31441e-06	3.20163e-06	3.62805e-07	1.93382e-07	3.58114e-06	2.1387e-06	2.34236e-05	9.95895e-06
	STR	CP	Caudoputamen	0.017818	0.0064768	0.02742	0.00802061	0.0043615	0.00176303	0.00630374	0.0024187
		ACB	Nucleus accumbens	0.0219705	0.00425164	0.0216374	0.00586797	0.00432998	0.0031022	0.00896615	0.00236066
		FS	Fundus of striatum	0.00336194	0.00106472	0.00240359	0.000626184	0.000346971	0.000142996	0.000655109	0.000220161
		OT	Olfactory tubercle	0.0226331	0.00773729	0.00133945	0.000302803	0.00076734	0.000397231	0.0010096	0.000329485
		LS	Lateral septal nucleus	0.0024398	0.00063816	0.00112184	0.000174523	0.000466242	0.000226005	0.000619077	8.19135e-05
		SF	Septofimbrial nucleus	2.51628e-06	8.96482e-07	9.55849e-06	3.89513e-06	2.29493e-05	1.59951e-05	1.52936e-06	8.65686e-07
		SH	Septohippocampal nucleus	6.90866e-05	5.1839e-05	1.11923e-06	5.68849e-07	4.19923e-07	2.51667e-07	3.76683e-07	3.76683e-07
		AAA	Anterior amygdalar area	0.00149776	0.000485252	0.000522467	0.000225585	0.000254731	0.000112282	0.000667156	0.000229749
		BA	Bed nucleus of the accessory olfactory tract	9.08411e-06	9.08411e-06	1.23585e-06	1.23585e-06	5.86349e-06	3.45188e-06	4.93246e-05	1.81479e-05
		CEA	Central amygdalar nucleus	0.00302741	0.00173008	0.0011314	0.000574898	0.000836642	0.000326461	0.00308902	0.00181248
		IA	Intercalated amygdalar nucleus	0.000786887	0.000316654	0.000113214	3.92068e-05	2.60879e-05	1.2271e-05	0.000134288	7.56977e-05
		MEA	Medial amygdalar nucleus	0.000378524	0.000203542	0.000118908	6.21128e-05	0.0010527	0.00055674	0.000860548	0.000310356
		sAMY_0	Striatum-like amygdalar nuclei_0	0.000512873	0.000275636	0.000163507	5.91263e-05	0.000143195	7.72079e-05	0.000244107	0.000138353
		STR_0	Striatum_0	0.00652982	0.00158615	0.00447461	0.0011105	0.00185472	0.00111207	0.00172971	0.000314004
	PAL	GPe	Globus pallidus, external segment	0.00135622	0.000919643	0.00773111	0.00323844	0.000995768	0.000606666	0.00108398	0.000312267
		GPi	Globus pallidus, internal segment	0.000310835	0.000121986	0.00388308	0.00141843	0.00214119	0.000810287	0.000591666	0.000193961
		SI	Substantia innominata	0.0222468	0.00557364	0.0349619	0.00748564	0.0123654	0.00681587	0.0184001	0.00509442
		MA	Magnocellular nucleus	0.00122964	0.000456547	0.000564954	0.000266614	0.000452249	0.00017111	0.000311735	5.11014e-05
		MS	Medial septal nucleus	0.000124809	4.91084e-05	0.00023339	6.2361e-05	0.000391657	0.000153646	0.000425	5.63183e-05
		NDB	Diagonal band nucleus	0.000980676	0.000318395	0.00130545	0.000261988	0.00276563	0.00132586	0.00317115	0.000610226
		TRS	Triangular nucleus of septum	2.05633e-07	2.05633e-07	2.52267e-06	1.77952e-06	1.24354e-05	6.82478e-06	5.09653e-06	3.61381e-06
		BST	Bed nuclei of the stria terminalis	0.000919772	0.000322853	0.00424832	0.00148558	0.000749913	0.000444936	0.00431178	0.00111497
		BAC	Bed nucleus of the anterior commissure	7.87016e-07	5.48261e-07	3.92014e-06	1.57165e-06	8.94966e-06	8.79398e-06	7.37864e-06	3.89234e-06
		PAL_0	Pallidum_0	0.00521838	0.00102078	0.00850009	0.00228594	0.00283246	0.00142754	0.00387364	0.000795953
	TH	VENT	Ventral group of the dorsal thalamus	0.00270579	0.000826525	0.00898602	0.00196865	0.00636963	0.00372458	0.00582137	0.00175209
		SPF	Subparafascicular nucleus	0.000352509	0.000118839	0.00152419	0.000179252	0.00207118	0.000800961	0.00285803	0.00077043
		SPA	Subparafascicular area	1.58389e-05	5.48437e-06	0.00014875	0.000118929	9.21736e-05	3.52365e-05	0.000394813	0.000189675
		PP	Peripeduncular nucleus	0	0	5.90402e-06	3.40784e-06	9.3982e-05	4.23286e-05	1.66581e-05	1.24674e-05
		GENd	Geniculate group, dorsal thalamus	2.01238e-05	1.43206e-05	4.95845e-05	3.02187e-05	0.000212873	4.89246e-05	3.5385e-05	1.50507e-05
		LAT	Lateral group of the dorsal thalamus	0.000196006	0.000109567	0.00110745	0.000623371	0.00106365	0.000285132	0.0154922	0.014451
		ATN	Anterior group of the dorsal thalamus	0.000275095	0.000153063	0.000815533	0.000426053	0.0014768	0.00109482	0.00122423	0.00083709
		MED	Medial group of the dorsal thalamus	0.000819196	0.000293128	0.00418476	0.0015406	0.00172367	0.000685903	0.00674039	0.0015594
		MTN	Midline group of the dorsal thalamus	0.000232387	6.76574e-05	0.00220995	0.000877086	0.00148497	0.00101034	0.00233453	0.000544377
		ILM	Intralaminar nuclei of the dorsal thalamus	0.000735897	0.000199607	0.00372757	0.00178383	0.00157581	0.000686746	0.00577217	0.00148711
		RT	Reticular nucleus of the thalamus	0.000183813	7.7967e-05	0.00102385	0.000497604	0.00082075	0.000628549	0.000550016	0.000251773
		GENv	Geniculate group, ventral thalamus	2.20079e-05	1.62702e-05	6.72582e-05	6.31039e-05	0.000116181	2.93842e-05	0.00028214	0.000208898
		MH	Medial habenula	1.35039e-05	4.01513e-06	4.16671e-05	1.88356e-05	5.11002e-05	3.34352e-05	5.12068e-05	4.08423e-05
		LH	Lateral habenula	0.000735768	0.000208444	0.000505215	0.00016297	0.000343468	0.000137772	0.000610947	0.000328169
		TH_0	Thalamus_0	0.00393785	0.00132006	0.0098154	0.00332479	0.00674957	0.0025807	0.021624	0.00814713
	HY	SO	Supraoptic nucleus	6.96463e-06	3.40327e-06	6.81848e-07	6.81848e-07	4.64682e-05	2.49454e-05	3.38532e-05	1.42649e-05
		ASO	Accessory supraoptic group	0	0	2.5593e-07	2.20059e-07	1.07762e-06	8.54347e-07	2.56618e-07	1.48159e-07
		PVH	Paraventricular hypothalamic nucleus	4.42372e-05	2.23448e-05	0.000161058	7.12941e-05	0.000589786	0.000343145	0.000184388	7.38093e-05
		PVa	Periventricular hypothalamic nucleus, anterior part	2.05633e-07	2.05633e-07	1.31774e-06	8.96216e-07	9.44975e-07	8.82048e-07	3.92278e-06	2.18885e-06
		PVi	Periventricular hypothalamic nucleus, intermediate part	1.00989e-05	5.61544e-06	3.15899e-05	9.85252e-06	9.42457e-06	4.55035e-06	0.000123919	5.60727e-05
		ARH	Arcuate hypothalamic nucleus	7.20904e-06	6.12301e-06	5.54185e-06	2.64832e-06	2.60147e-05	1.41873e-05	2.7236e-05	1.32699e-05
		ADP	Anterodorsal preoptic nucleus	2.08824e-06	1.2448e-06	6.64104e-05	1.95446e-05	6.02426e-05	3.38066e-05	5.53901e-05	1.05854e-05
		AVP	Anteroventral preoptic nucleus	9.16743e-06	6.73884e-06	1.90114e-05	4.76658e-06	0.00016473	0.000129653	9.60024e-05	4.55366e-05
		AVPV	Anteroventral periventricular nucleus	1.85229e-05	1.79578e-05	5.0203e-06	1.36588e-06	5.75078e-05	5.41544e-05	1.80951e-05	7.79352e-06
		DMH	Dorsomedial nucleus of the hypothalamus	0.000407332	0.0002104	0.00256658	0.000865871	0.00120804	0.000682264	0.00480986	0.00222463
		MEPO	Median preoptic nucleus	1.59089e-05	9.60122e-06	1.94183e-05	6.53137e-06	0.000140145	9.53271e-05	0.000107539	4.67555e-05
		MPO	Medial preoptic area	0.000171879	0.000105876	0.000677537	0.00015098	0.0023072	0.00164849	0.00264401	0.00130349
		OV	Vascular organ of the lamina terminalis	3.0845e-07	3.0845e-07	0	0	3.58659e-07	2.47698e-07	3.66445e-06	3.39094e-06
		PD	Posterodorsal preoptic nucleus	0	0	3.46486e-07	2.49027e-07	2.25466e-06	1.9177e-06	2.92774e-06	2.22125e-06
		PS	Parastrial nucleus	4.21188e-05	3.60087e-05	0.000382492	0.00014291	1.84001e-05	7.56292e-06	0.000123792	3.96549e-05
		PVp	Periventricular hypothalamic nucleus, posterior part	9.53646e-06	6.50424e-06	2.17891e-06	1.70727e-06	7.81602e-06	4.91224e-06	0.000101333	8.30561e-05
		PVpo	Periventricular hypothalamic nucleus, preoptic part	3.03345e-06	1.20595e-06	3.67369e-06	2.76462e-06	3.35429e-05	2.49717e-05	2.84738e-05	1.19431e-05
		SBPV	Subparaventricular zone	7.87055e-06	2.85082e-06	3.95561e-05	1.98534e-05	0.000146381	7.42523e-05	0.000143758	8.19303e-05
		SCH	Suprachiasmatic nucleus	1.13119e-05	8.98228e-06	1.02464e-05	4.03809e-06	5.25365e-05	2.55493e-05	8.54349e-05	5.10333e-05
		SFO	Subfornical organ	0	0	2.55693e-07	2.55693e-07	1.35685e-08	1.35685e-08	0	0
		VLPO	Ventrolateral preoptic nucleus	6.16899e-07	6.16899e-07	5.64465e-06	4.36841e-06	3.81593e-05	2.85691e-05	2.58057e-05	1.03446e-05
		AHN	Anterior hypothalamic nucleus	0.000261296	5.97953e-05	0.000478819	0.000212448	0.00173576	0.00098592	0.00138241	0.000787969
		MBO	Mammillary body	0.000169121	9.01932e-05	0.000201113	8.59169e-05	0.00017064	5.76574e-05	0.00112756	0.000376206
		MPN	Medial preoptic nucleus	2.70408e-05	2.70408e-05	4.53872e-05	2.3237e-05	0.000376806	0.000314499	0.000210524	4.23516e-05
		PMd	Dorsal premammillary nucleus	4.39945e-05	8.53949e-06	0.000130634	6.12352e-05	4.95733e-05	1.59901e-05	0.000401278	0.000235243
		PMv	Ventral premammillary nucleus	2.84949e-05	1.29119e-05	4.70387e-05	2.82867e-05	7.13974e-06	2.48412e-06	0.000349815	0.000232946
		PVHd	Paraventricular hypothalamic nucleus, descending division	4.77537e-05	2.19521e-05	0.00024035	0.000122636	0.000288373	0.000143081	0.000160834	6.7245e-05
		VMH	Ventromedial hypothalamic nucleus	0.000109514	5.15884e-05	5.42838e-05	1.43733e-05	0.000172143	9.13943e-05	0.000444325	0.000125132
		PH	Posterior hypothalamic nucleus	0.00253664	0.000235631	0.00416031	0.00154907	0.0018091	0.000558262	0.00724729	0.00259328
		LHA	Lateral hypothalamic area	0.0462512	0.0111161	0.0453727	0.0146	0.03079	0.011039	0.0371327	0.0109517
		LPO	Lateral preoptic area	0.00250584	0.000491896	0.00656485	0.00135945	0.00660292	0.00452606	0.00923811	0.00395384
		PST	Preparasubthalamic nucleus	0.000198542	0.000125327	0.000321401	7.00077e-05	0.000325273	0.000109751	0.000329292	0.000155696
		PSTN	Parasubthalamic nucleus	0.000182886	8.99307e-05	0.000884116	0.000299907	0.000644965	8.3272e-05	0.00157213	0.000659018
		RCH	Retrochiasmatic area	5.99612e-05	2.30966e-05	8.3224e-05	4.24799e-05	0.00090271	0.000448447	0.000325848	0.00019164
		STN	Subthalamic nucleus	0.000230898	5.49172e-05	0.000507421	0.000186648	0.00389197	0.00131047	0.00100675	0.000450317
		TU	Tuberal nucleus	0.000227895	6.98409e-05	0.000546481	0.000214541	0.00174001	0.000839077	0.00204577	0.00102808
		ZI	Zona incerta	0.00598438	0.00360242	0.0186898	0.00426887	0.00750871	0.00281625	0.00665633	0.00181877
		HY_0	Hypothalamus_0	0.0174694	0.0057918	0.022482	0.00593915	0.0156119	0.00453547	0.0223614	0.00662864
	MB	SCs	Superior colliculus, sensory related	0.000710562	0.000374515	6.28817e-05	2.52558e-05	0.00626591	0.00576552	0.0137918	0.0127648
		IC	Inferior colliculus	5.11036e-05	5.89145e-06	0.00018472	6.1406e-05	0.00600808	0.00381491	0.00109797	0.000630529
		NB	Nucleus of the brachium of the inferior colliculus	2.05633e-07	2.05633e-07	6.94393e-05	1.37553e-05	8.72471e-05	4.99586e-05	4.11518e-05	1.91309e-05
		SAG	Nucleus sagulum	2.1182e-07	2.1182e-07	4.75983e-05	3.03226e-05	0.000278647	0.000234536	8.76273e-05	4.87129e-05
		PBG	Parabigeminal nucleus	0	0	2.84219e-06	1.46029e-06	3.76346e-05	2.8492e-05	2.09717e-05	1.46278e-05
		MEV	Midbrain trigeminal nucleus	1.55239e-05	3.04597e-06	0.000133461	3.32393e-05	6.4616e-05	2.42534e-05	0.000245877	0.000132636
		SNr	Substantia nigra, reticular part	0.000111336	5.03574e-05	0.000957871	0.000266748	0.00869964	0.00411598	0.0220073	0.0112994
		VTA	Ventral tegmental area					0.012595	0.00545408	0.0452728	0.0211243
		RR	Midbrain reticular nucleus, retrorubral area	0.00572283	0.00116463	0.0139712	0.00249435	0.100048	0.0255722	0.0246451	0.00948321
		MRN	Midbrain reticular nucleus	0.179427	0.03108	0.112543	0.0256394	0.200517	0.0529618	0.283611	0.0866923
		SCm	Superior colliculus, motor related	0.000844328	0.000226672	0.0011151	0.000124556	0.00854077	0.00448665	0.0087933	0.00536882
		PAG	Periaqueductal gray	0.0041789	0.00122121	0.0073633	0.000969445	0.00571646	0.00201214	0.0185604	0.00701626
		PRT	Pretectal region	0.000560789	0.000321621	0.00138245	0.000352526	0.00175687	0.000312399	0.00658651	0.00354314
		CUN	Cuneiform nucleus	1.53902e-05	5.64421e-06	0.000705223	0.000166813	0.00270941	0.00160677	0.00123546	0.000523857
		RN	Red nucleus	0.173266	0.0251062	0.156966	0.0511272	0.0741127	0.0245117	0.0890137	0.0194859
		III	Oculomotor nucleus	9.70648e-05	3.71018e-05	6.50444e-05	1.12807e-05	1.31138e-05	7.69476e-06	1.5695e-05	1.03254e-05
		EW	Edinger-Westphal nucleus	0.000944898	0.000318289	0.000148754	8.15682e-05	0.000124828	6.45938e-05	8.04508e-05	3.73345e-05
		IV	Trochlear nucleus	1.55153e-06	1.16699e-06	1.27239e-05	7.88505e-06	2.89481e-06	1.98139e-06	2.38215e-05	2.10455e-05
		VTN	Ventral tegmental nucleus	1.05031e-06	4.0123e-07	0.000148095	7.05581e-05	6.95522e-05	3.6122e-05	0.000422583	0.000287752
		AT	Anterior tegmental nucleus	9.0886e-06	4.99517e-06	8.86916e-05	4.37245e-05	2.73113e-05	1.4421e-05	5.68122e-05	3.31326e-05
		LT	Lateral terminal nucleus of the accessory optic tract	2.05633e-07	2.05633e-07	5.79597e-07	3.62849e-07	5.25154e-05	3.55003e-05	6.12021e-06	3.54496e-06
		SNc	Substantia nigra, compact part	0.000175072	0.000128253	0.00469198	0.00205468
		PPN	Pedunculopontine nucleus	0.00110566	0.000571674	0.00162651	0.0003376	0.0371613	0.0160381	0.00499989	0.00206063
		IF	Interfascicular nucleus raphe	0.000559322	0.000329364	1.7347e-05	1.4111e-05	3.28221e-05	2.03171e-05	0.000274136	0.000246231
		IPN	Interpeduncular nucleus	6.41338e-06	3.12499e-06	0.000229675	0.000104676	0.000207947	0.000136893	0.000395209	0.000222271
		RL	Rostral linear nucleus raphe	0.000491929	0.000241601	5.422e-05	3.76443e-05	5.34108e-05	2.83545e-05	7.94953e-05	6.26857e-05
		CLI	Central linear nucleus raphe	0.00259291	0.00149464	0.000395843	0.000164389	0.000129317	7.98257e-05	0.000424374	0.000312497
		DR	Dorsal nucleus raphe	0.00020724	0.000127233	0.000439799	0.000105324	0.000164956	8.07025e-05	0.00157472	0.0011153
		MB_0	Midbrain_0	0.0923192	0.0237391	0.160048	0.0351316	0.0552392	0.0124623	0.0983245	0.0200556
	P	P-sen	Pons, sensory related	0.014181	0.00468702	0.00110394	0.000231564	0.0142014	0.00931921	0.00262263	0.00104862
		P-mot	Pons, motor related	0.00673662	0.00287514	0.0126668	0.00491486	0.027899	0.00744949	0.025326	0.0176675
		P-sat	Pons, behavioral state related	0.019799	0.00680188	0.0571235	0.0245565	0.0639752	0.0440846	0.016568	0.00788512
		P_0	Pons_0	0.0162751	0.00371326	0.0110814	0.00368735	0.0360208	0.0142959	0.0107879	0.00521761
	MY	MY-sen	Medulla, sensory related	0.00656389	0.00407494	0.00114973	0.000645839	0.00802908	0.00628574	0.000881091	0.000349915
		MY-mot	Medulla, motor related	0.0663441	0.0221401	0.0263664	0.0118496	0.0390873	0.0163828	0.00650392	0.0032082
		MY-sat	Medulla, behavioral state related	4.77809e-05	3.2828e-05	0.00227727	0.000890903	0.00215656	0.000862277	0.00102908	0.000534855
		MY_0	Medulla_0	0.0463188	0.0136736	0.0119228	0.00543787	0.0309278	0.0173418	0.00367626	0.00170909
	CB	CBX	Cerebellar cortex	0.00234586	0.000831118	0.00190429	0.00110078	0.0111274	0.0060861	0.00148526	0.00109024
		CBN	Cerebellar nuclei	0.000581662	0.000396423	0.000521438	0.000425862	0.000404042	0.000135157	0.000176474	0.00016202
	* The regions with the _0 suffix represent the regions that are in gaps between the subregions of the area.

## Sheet: Output by percentage_61regions
			Injection site	VTA				SNc
			Genotype	VGLUT2-Cre		VGAT-Cre		VGLUT2-Cre		GAD2-Cre
			N	n = 4		n = 5		n = 5		n = 4
	Areas	Regions		average	sem	average	sem	average	sem	average	sem
	Cortex	MO	Somatomotor areas	0.00711864	0.00242258	0.00280015	0.000474928	0.00105965	0.000940999	0.00197176	0.00041854
		SS	Somatosensory areas	0.000754145	0.000119234	0.000583462	0.000373116	0.0027023	0.0013116	0.000897481	0.000382415
		ACA	Anterior cingulate area	0.00188323	0.000602123	0.000728059	0.0002394	9.41206e-05	5.50822e-05	0.000382113	0.000107029
		AI	Agranular insular area	0.00343434	0.000759203	0.00295207	0.000817585	8.21562e-05	4.69393e-05	0.000741916	0.000176221
		RSP	Retrosplenial area	0.000751528	0.000476319	0.000477564	0.000360181	0.00633506	0.00488347	0.0010682	0.000355414
		MOB	Main olfactory bulb	0.00546351	0.003699	0.000118111	4.92357e-05	0.000285892	0.000285699	0.000800734	0.000787931
		AON	Anterior olfactory nucleus	0.00590356	0.00161738	0.0010146	0.000300179	0.000175192	0.000143663	0.000654487	0.000255401
		PIR	Piriform area	0.00895981	0.00274563	0.000483059	0.000105128	0.000333955	0.000138273	0.00041587	0.000102115
		HPF	Hippocampal formation	0.000400807	5.31049e-05	0.000221676	0.000108381	0.000774288	0.000150168	0.000638287	0.000377362
		EP	Endopiriform nucleus	0.00459151	0.00145345	0.000973677	7.79434e-05	0.000361562	0.000146933	0.000335804	9.507e-05
		BMA	Basomedial amygdalar nucleus	0.0013545	0.000481456	0.000192559	6.77215e-05	0.000109937	9.94071e-05	0.000724506	0.000471909
	STR	CP	Caudoputamen	0.017818	0.0064768	0.02742	0.00802061	0.0043615	0.00176303	0.00630374	0.0024187
		ACB	Nucleus accumbens	0.0219705	0.00425164	0.0216374	0.00586797	0.00432998	0.0031022	0.00896615	0.00236066
		FS	Fundus of striatum	0.00336194	0.00106472	0.00240359	0.000626184	0.000346971	0.000142996	0.000655109	0.000220161
		OT	Olfactory tubercle	0.0226331	0.00773729	0.00133945	0.000302803	0.00076734	0.000397231	0.0010096	0.000329485
		LS	Lateral septal nucleus	0.0024398	0.00063816	0.00112184	0.000174523	0.000466242	0.000226005	0.000619077	8.19135e-05
		AAA	Anterior amygdalar area	0.00149776	0.000485252	0.000522467	0.000225585	0.000254731	0.000112282	0.000667156	0.000229749
		CEA	Central amygdalar nucleus	0.00302741	0.00173008	0.0011314	0.000574898	0.000836642	0.000326461	0.00308902	0.00181248
		MEA	Medial amygdalar nucleus	0.000378524	0.000203542	0.000118908	6.21128e-05	0.0010527	0.00055674	0.000860548	0.000310356
	PAL	GPe	Globus pallidus, external segment	0.00135622	0.000919643	0.00773111	0.00323844	0.000995768	0.000606666	0.00108398	0.000312267
		GPi	Globus pallidus, internal segment	0.000310835	0.000121986	0.00388308	0.00141843	0.00214119	0.000810287	0.000591666	0.000193961
		SI	Substantia innominata	0.0222468	0.00557364	0.0349619	0.00748564	0.0123654	0.00681587	0.0184001	0.00509442
		MA	Magnocellular nucleus	0.00122964	0.000456547	0.000564954	0.000266614	0.000452249	0.00017111	0.000311735	5.11014e-05
		NDB	Diagonal band nucleus	0.000980676	0.000318395	0.00130545	0.000261988	0.00276563	0.00132586	0.00317115	0.000610226
		BST	Bed nuclei of the stria terminalis	0.000919772	0.000322853	0.00424832	0.00148558	0.000749913	0.000444936	0.00431178	0.00111497
	TH	VENT	Ventral group of the dorsal thalamus	0.00270579	0.000826525	0.00898602	0.00196865	0.00636963	0.00372458	0.00582137	0.00175209
		SPF	Subparafascicular nucleus	0.000352509	0.000118839	0.00152419	0.000179252	0.00207118	0.000800961	0.00285803	0.00077043
		LAT	Lateral group of the dorsal thalamus	0.000196006	0.000109567	0.00110745	0.000623371	0.00106365	0.000285132	0.0154922	0.014451
		ATN	Anterior group of the dorsal thalamus	0.000275095	0.000153063	0.000815533	0.000426053	0.0014768	0.00109482	0.00122423	0.00083709
		MED	Medial group of the dorsal thalamus	0.000819196	0.000293128	0.00418476	0.0015406	0.00172367	0.000685903	0.00674039	0.0015594
		MTN	Midline group of the dorsal thalamus	0.000232387	6.76574e-05	0.00220995	0.000877086	0.00148497	0.00101034	0.00233453	0.000544377
		ILM	Intralaminar nuclei of the dorsal thalamus	0.000735897	0.000199607	0.00372757	0.00178383	0.00157581	0.000686746	0.00577217	0.00148711
		RT	Reticular nucleus of the thalamus	0.000183813	7.7967e-05	0.00102385	0.000497604	0.00082075	0.000628549	0.000550016	0.000251773
		LH	Lateral habenula	0.000735768	0.000208444	0.000505215	0.00016297	0.000343468	0.000137772	0.000610947	0.000328169
	HY	DMH	Dorsomedial nucleus of the hypothalamus	0.000407332	0.0002104	0.00256658	0.000865871	0.00120804	0.000682264	0.00480986	0.00222463
		MPO	Medial preoptic area	0.000171879	0.000105876	0.000677537	0.00015098	0.0023072	0.00164849	0.00264401	0.00130349
		AHN	Anterior hypothalamic nucleus	0.000261296	5.97953e-05	0.000478819	0.000212448	0.00173576	0.00098592	0.00138241	0.000787969
		PH	Posterior hypothalamic nucleus	0.00253664	0.000235631	0.00416031	0.00154907	0.0018091	0.000558262	0.00724729	0.00259328
		LHA	Lateral hypothalamic area	0.0462512	0.0111161	0.0453727	0.0146	0.03079	0.011039	0.0371327	0.0109517
		LPO	Lateral preoptic area	0.00250584	0.000491896	0.00656485	0.00135945	0.00660292	0.00452606	0.00923811	0.00395384
		PSTN	Parasubthalamic nucleus	0.000182886	8.99307e-05	0.000884116	0.000299907	0.000644965	8.3272e-05	0.00157213	0.000659018
		STN	Subthalamic nucleus	0.000230898	5.49172e-05	0.000507421	0.000186648	0.00389197	0.00131047	0.00100675	0.000450317
		TU	Tuberal nucleus	0.000227895	6.98409e-05	0.000546481	0.000214541	0.00174001	0.000839077	0.00204577	0.00102808
		ZI	Zona incerta	0.00598438	0.00360242	0.0186898	0.00426887	0.00750871	0.00281625	0.00665633	0.00181877
	MB	SCs	Superior colliculus, sensory related	0.000710562	0.000374515	6.28817e-05	2.52558e-05	0.00626591	0.00576552	0.0137918	0.0127648
		IC	Inferior colliculus	5.11036e-05	5.89145e-06	0.00018472	6.1406e-05	0.00600808	0.00381491	0.00109797	0.000630529
		SNr	Substantia nigra, reticular part	0.000111336	5.03574e-05	0.000957871	0.000266748	0.00869964	0.00411598	0.0220073	0.0112994
		RR	Midbrain reticular nucleus, retrorubral area	0.00572283	0.00116463	0.0139712	0.00249435	0.100048	0.0255722	0.0246451	0.00948321
		MRN	Midbrain reticular nucleus	0.179427	0.03108	0.112543	0.0256394	0.200517	0.0529618	0.283611	0.0866923
		SCm	Superior colliculus, motor related	0.000844328	0.000226672	0.0011151	0.000124556	0.00854077	0.00448665	0.0087933	0.00536882
		PAG	Periaqueductal gray	0.0041789	0.00122121	0.0073633	0.000969445	0.00571646	0.00201214	0.0185604	0.00701626
		PRT	Pretectal region	0.000560789	0.000321621	0.00138245	0.000352526	0.00175687	0.000312399	0.00658651	0.00354314
		RN	Red nucleus	0.173266	0.0251062	0.156966	0.0511272	0.0741127	0.0245117	0.0890137	0.0194859
		PPN	Pedunculopontine nucleus	0.00110566	0.000571674	0.00162651	0.0003376	0.0371613	0.0160381	0.00499989	0.00206063
	P	P-sen	Pons, sensory related	0.014181	0.00468702	0.00110394	0.000231564	0.0142014	0.00931921	0.00262263	0.00104862
		P-mot	Pons, motor related	0.00673662	0.00287514	0.0126668	0.00491486	0.027899	0.00744949	0.025326	0.0176675
		P-sat	Pons, behavioral state related	0.019799	0.00680188	0.0571235	0.0245565	0.0639752	0.0440846	0.016568	0.00788512
	MY	MY-sen	Medulla, sensory related	0.00656389	0.00407494	0.00114973	0.000645839	0.00802908	0.00628574	0.000881091	0.000349915
		MY-mot	Medulla, motor related	0.0663441	0.0221401	0.0263664	0.0118496	0.0390873	0.0163828	0.00650392	0.0032082
	CB	CBX	Cerebellar cortex	0.00234586	0.000831118	0.00190429	0.00110078	0.0111274	0.0060861	0.00148526	0.00109024
		CBN	Cerebellar nuclei	0.000581662	0.000396423	0.000521438	0.000425862	0.000404042	0.000135157	0.000176474	0.00016202

## Sheet: Output by percentage_9areas
	Injection site	VTA				SNc
	Genotype	VGLUT2-Cre		VGAT-Cre		VGLUT2-Cre		GAD2-Cre
	N	n = 4		n = 5		n = 5		n = 4
	Areas	average	sem	average	sem	average	sem	average	sem
	Cortex	0.067906	0.00877572	0.0203396	0.00296337	0.0132791	0.00422791	0.0126877	0.000802677
	STR	0.0810372	0.0139279	0.0604583	0.0130943	0.0144693	0.00634996	0.0243297	0.00507313
	PAL	0.0323881	0.00797661	0.0614347	0.0156985	0.0227156	0.0102558	0.0321816	0.00673314
	TH	0.0102458	0.0025801	0.0342131	0.0107908	0.0242458	0.0114338	0.0638081	0.0247222
	HY	0.0771033	0.0196617	0.104809	0.0285624	0.077539	0.028108	0.100612	0.0266371
	MB	0.518877	0.0606082	0.593891	0.106039	0.531474	0.0697282	0.658048	0.0825589
	P	0.0569917	0.0172208	0.0819757	0.0326507	0.142096	0.0690712	0.0553045	0.0298281
	MY	0.119275	0.0386105	0.0417163	0.0186215	0.0802008	0.0403287	0.0120903	0.00571897
	CB	0.00292752	0.000986893	0.00242573	0.0015011	0.0115314	0.00620882	0.00166174	0.00125028

## Sheet: Input and output_54regions
			Input or Output tracing	Input tracing								Output tracing
			Injection site	VTA				SNc				VTA				SNc
			Genotype	VGLUT2-Cre		GAD2-Cre/VGAT-Cre		VGLUT2-Cre		GAD2-Cre		VGLUT2-Cre		VGAT-Cre		VGLUT2-Cre		GAD2-Cre
			N	n = 5		n = 5		n = 5		n = 5		n = 4		n = 5		n = 5		n = 4
	Areas	Regions		average	sem	average	sem	average	sem	average	sem	average	sem	average	sem	average	sem	average	sem
	Cortex	MO	Somatomotor areas	0.0241418	0.00435603	0.0153769	0.00600889	0.0117633	0.0016021	0.00851042	0.000814789	0.00711864	0.00242258	0.00280015	0.000474928	0.00105965	0.000940999	0.00197176	0.00041854
		SS	Somatosensory areas	0.00626177	0.00131835	0.00391812	0.0018556	0.00537583	0.0011092	0.00399029	0.000632915	0.000754145	0.000119234	0.000583462	0.000373116	0.0027023	0.0013116	0.000897481	0.000382415
		ACA	Anterior cingulate area	0.00305037	0.000260282	0.00214082	0.000796936	0.00227809	0.000665658	0.00188172	0.000256408	0.00188323	0.000602123	0.000728059	0.0002394	9.41206e-05	5.50822e-05	0.000382113	0.000107029
		AI	Agranular insular area	0.00325589	0.000600139	0.00295098	0.000558089	0.00177084	0.000378578	0.00140851	0.000188784	0.00343434	0.000759203	0.00295207	0.000817585	8.21562e-05	4.69393e-05	0.000741916	0.000176221
		RSP	Retrosplenial area	0.0140281	0.00869019	0.00158715	0.000878769	0.0217641	0.0127096	0.0056855	0.00397655	0.000751528	0.000476319	0.000477564	0.000360181	0.00633506	0.00488347	0.0010682	0.000355414
		PIR	Piriform area	0.00194146	0.000355712	0.00127451	0.000465051	0.0015705	0.000748195	0.0010084	0.000444444	0.00895981	0.00274563	0.000483059	0.000105128	0.000333955	0.000138273	0.00041587	0.000102115
		HPF	Hippocampal formation	0.00369454	0.000830044	0.000763729	0.000341043	0.00168565	0.00127889	0.00081471	0.000363183	0.000400807	5.31049e-05	0.000221676	0.000108381	0.000774288	0.000150168	0.000638287	0.000377362
		EP	Endopiriform nucleus	0.001314	0.000370766	0.00162465	0.000405926	0.00125311	0.000592418	0.00106338	0.000135953	0.00459151	0.00145345	0.000973677	7.79434e-05	0.000361562	0.000146933	0.000335804	9.507e-05
	STR	CP	Caudoputamen	0.0401408	0.00961314	0.0243126	0.00494178	0.069658	0.0266016	0.0982402	0.0230723	0.017818	0.0064768	0.02742	0.00802061	0.0043615	0.00176303	0.00630374	0.0024187
		ACB	Nucleus accumbens	0.0281368	0.0060101	0.0328201	0.00587138	0.0201562	0.00533925	0.048543	0.00792029	0.0219705	0.00425164	0.0216374	0.00586797	0.00432998	0.0031022	0.00896615	0.00236066
		FS	Fundus of striatum	0.00169926	0.000152932	0.00181893	0.00023633	0.00129721	0.000211136	0.0020422	0.000489272	0.00336194	0.00106472	0.00240359	0.000626184	0.000346971	0.000142996	0.000655109	0.000220161
		OT	Olfactory tubercle	0.00696066	0.00204655	0.00518665	0.00139057	0.00410785	0.00171	0.00100598	0.000350236	0.0226331	0.00773729	0.00133945	0.000302803	0.00076734	0.000397231	0.0010096	0.000329485
		LS	Lateral septal nucleus	0.00277628	0.000586077	0.00141074	0.00073069	0.000179059	2.82234e-05	0.000341264	9.68276e-05	0.0024398	0.00063816	0.00112184	0.000174523	0.000466242	0.000226005	0.000619077	8.19135e-05
		AAA	Anterior amygdalar area	0.00300672	0.000447433	0.00299957	0.00108036	0.000971865	0.000260456	0.00159749	0.000279137	0.00149776	0.000485252	0.000522467	0.000225585	0.000254731	0.000112282	0.000667156	0.000229749
		CEA	Central amygdalar nucleus	0.00664752	0.000521529	0.00277159	0.00126079	0.00397612	0.00105986	0.00725071	0.00264481	0.00302741	0.00173008	0.0011314	0.000574898	0.000836642	0.000326461	0.00308902	0.00181248
		MEA	Medial amygdalar nucleus	0.00161439	0.000283113	0.000738131	0.000287893	0.000485262	0.000136477	0.0010517	0.000370905	0.000378524	0.000203542	0.000118908	6.21128e-05	0.0010527	0.00055674	0.000860548	0.000310356
	PAL	GPe	Globus pallidus, external segment	0.00447842	0.00114333	0.00129212	0.000635902	0.00559381	0.00237747	0.00866745	0.00156753	0.00135622	0.000919643	0.00773111	0.00323844	0.000995768	0.000606666	0.00108398	0.000312267
		GPi	Globus pallidus, internal segment	0.00170475	0.000266225	0.00076189	0.000167789	0.00147078	0.000518527	0.00150852	0.000243882	0.000310835	0.000121986	0.00388308	0.00141843	0.00214119	0.000810287	0.000591666	0.000193961
		SI	Substantia innominata	0.0210099	0.00357329	0.0239674	0.00209628	0.0102285	0.00250524	0.0157816	0.00106407	0.0222468	0.00557364	0.0349619	0.00748564	0.0123654	0.00681587	0.0184001	0.00509442
		MA	Magnocellular nucleus	0.0037337	0.000766668	0.00350362	0.000925022	0.00142024	0.000348831	0.00143791	8.7299e-05	0.00122964	0.000456547	0.000564954	0.000266614	0.000452249	0.00017111	0.000311735	5.11014e-05
		NDB	Diagonal band nucleus	0.00383398	0.000870846	0.00610713	0.00107611	0.00103655	0.000129642	0.00103165	0.000230585	0.000980676	0.000318395	0.00130545	0.000261988	0.00276563	0.00132586	0.00317115	0.000610226
		BST	Bed nuclei of the stria terminalis	0.00727919	0.00169982	0.00649268	0.00186248	0.00375673	0.000295748	0.00930195	0.00118886	0.000919772	0.000322853	0.00424832	0.00148558	0.000749913	0.000444936	0.00431178	0.00111497
	TH	VENT	Ventral group of the dorsal thalamus	0.00907615	0.00164124	0.0116288	0.00510764	0.0100158	0.00381886	0.00904731	0.00338561	0.00270579	0.000826525	0.00898602	0.00196865	0.00636963	0.00372458	0.00582137	0.00175209
		SPF	Subparafascicular nucleus	0.00326451	0.000476073	0.00292402	0.000638373	0.00389853	0.000620942	0.00298541	0.000481773	0.000352509	0.000118839	0.00152419	0.000179252	0.00207118	0.000800961	0.00285803	0.00077043
		LAT	Lateral group of the dorsal thalamus	0.00156569	0.000462484	0.00169841	0.000487402	0.00329228	0.00116705	0.00297293	0.00190975	0.000196006	0.000109567	0.00110745	0.000623371	0.00106365	0.000285132	0.0154922	0.014451
		ILM	Intralaminar nuclei of the dorsal thalamus	0.00151869	0.000139906	0.00320713	0.000905136	0.0016678	0.000107493	0.00201215	0.00100978	0.000735897	0.000199607	0.00372757	0.00178383	0.00157581	0.000686746	0.00577217	0.00148711
		LH	Lateral habenula	0.0111007	0.00196366	0.0168291	0.000921972	0.00288764	0.000899564	0.00428001	0.00174036	0.000735768	0.000208444	0.000505215	0.00016297	0.000343468	0.000137772	0.000610947	0.000328169
	HY	DMH	Dorsomedial nucleus of the hypothalamus	0.00289568	0.000299674	0.00664691	0.00134634	0.0011661	0.000122745	0.00256242	0.000442608	0.000407332	0.0002104	0.00256658	0.000865871	0.00120804	0.000682264	0.00480986	0.00222463
		MPO	Medial preoptic area	0.0048682	0.000980752	0.00813566	0.00105017	0.00133937	0.000161612	0.00522806	0.00106823	0.000171879	0.000105876	0.000677537	0.00015098	0.0023072	0.00164849	0.00264401	0.00130349
		AHN	Anterior hypothalamic nucleus	0.00254272	0.000379717	0.00261548	0.000483603	0.000676887	6.11428e-05	0.0013116	0.000308428	0.000261296	5.97953e-05	0.000478819	0.000212448	0.00173576	0.00098592	0.00138241	0.000787969
		PH	Posterior hypothalamic nucleus	0.0115636	0.00186988	0.0107447	0.000736482	0.00287395	0.000419743	0.00589064	0.000765693	0.00253664	0.000235631	0.00416031	0.00154907	0.0018091	0.000558262	0.00724729	0.00259328
		LHA	Lateral hypothalamic area	0.043022	0.00391452	0.0539148	0.0022967	0.0188579	0.0016639	0.0328557	0.00137798	0.0462512	0.0111161	0.0453727	0.0146	0.03079	0.011039	0.0371327	0.0109517
		LPO	Lateral preoptic area	0.00931093	0.0019407	0.0100103	0.000858487	0.00283402	0.000417312	0.00518775	0.000875265	0.00250584	0.000491896	0.00656485	0.00135945	0.00660292	0.00452606	0.00923811	0.00395384
		PSTN	Parasubthalamic nucleus	0.00174225	0.00038889	0.00195358	0.00112055	0.00168041	0.000385793	0.00286179	0.000745895	0.000182886	8.99307e-05	0.000884116	0.000299907	0.000644965	8.3272e-05	0.00157213	0.000659018
		STN	Subthalamic nucleus	0.00118123	0.000249553	0.000962114	0.000417552	0.0011065	0.000337022	0.00233278	0.000810229	0.000230898	5.49172e-05	0.000507421	0.000186648	0.00389197	0.00131047	0.00100675	0.000450317
		TU	Tuberal nucleus	0.00208143	0.00017113	0.00405711	0.000491089	0.000775882	3.924e-05	0.00155328	0.00023444	0.000227895	6.98409e-05	0.000546481	0.000214541	0.00174001	0.000839077	0.00204577	0.00102808
		ZI	Zona incerta	0.0254349	0.00237338	0.021408	0.0048904	0.0265702	0.00294939	0.0271958	0.00494131	0.00598438	0.00360242	0.0186898	0.00426887	0.00750871	0.00281625	0.00665633	0.00181877
	MB	SCs	Superior colliculus, sensory related	0.000359281	0.000158884	0.000257448	0.000121104	0.0069852	0.00376077	0.00151585	0.000341256	0.000710562	0.000374515	6.28817e-05	2.52558e-05	0.00626591	0.00576552	0.0137918	0.0127648
		IC	Inferior colliculus	0.00181409	0.000536936	0.00140691	0.000179811	0.00741183	0.00230998	0.00574252	0.00144821	5.11036e-05	5.89145e-06	0.00018472	6.1406e-05	0.00600808	0.00381491	0.00109797	0.000630529
		SNr	Substantia nigra, reticular part	0.0118797	0.00137518	0.00818354	0.0028895	0.01689	0.00283148	0.0112195	0.00215572	0.000111336	5.03574e-05	0.000957871	0.000266748	0.00869964	0.00411598	0.0220073	0.0112994
		RR	Midbrain reticular nucleus, retrorubral area	0.00553015	0.000973816	0.00785468	0.00241018	0.00806926	0.00140148	0.00806383	0.000783434	0.00572283	0.00116463	0.0139712	0.00249435	0.100048	0.0255722	0.0246451	0.00948321
		MRN	Midbrain reticular nucleus	0.0663905	0.00645144	0.0705888	0.00493342	0.0730326	0.0055792	0.0738188	0.00908928	0.179427	0.03108	0.112543	0.0256394	0.200517	0.0529618	0.283611	0.0866923
		SCm	Superior colliculus, motor related	0.070271	0.00894987	0.0562615	0.00694565	0.121272	0.0169481	0.0739777	0.00627485	0.000844328	0.000226672	0.0011151	0.000124556	0.00854077	0.00448665	0.0087933	0.00536882
		PAG	Periaqueductal gray	0.0707804	0.0044805	0.0949219	0.00786758	0.0862105	0.00512325	0.0808079	0.0120586	0.0041789	0.00122121	0.0073633	0.000969445	0.00571646	0.00201214	0.0185604	0.00701626
		PRT	Pretectal region	0.0151341	0.00445158	0.0135319	0.00482621	0.0323757	0.00871481	0.0311395	0.00395879	0.000560789	0.000321621	0.00138245	0.000352526	0.00175687	0.000312399	0.00658651	0.00354314
		RN	Red nucleus	0.00626286	0.00101299	0.0081245	0.00244232	0.00494012	0.00133293	0.0105142	0.00326132	0.173266	0.0251062	0.156966	0.0511272	0.0741127	0.0245117	0.0890137	0.0194859
		PPN	Pedunculopontine nucleus	0.0076684	0.000751727	0.0113031	0.00248731	0.00825301	0.00109307	0.00848283	0.00145389	0.00110566	0.000571674	0.00162651	0.0003376	0.0371613	0.0160381	0.00499989	0.00206063
	P	P-sen	Pons, sensory related	0.0178291	0.00107052	0.0193293	0.00335924	0.0148595	0.000818756	0.0154119	0.00226484	0.014181	0.00468702	0.00110394	0.000231564	0.0142014	0.00931921	0.00262263	0.00104862
		P-mot	Pons, motor related	0.0341716	0.00558504	0.0333382	0.00478868	0.0338527	0.0055485	0.0286864	0.00325553	0.00673662	0.00287514	0.0126668	0.00491486	0.027899	0.00744949	0.025326	0.0176675
		P-sat	Pons, behavioral state related	0.0375754	0.00552053	0.050919	0.0101582	0.0403123	0.00572197	0.0371299	0.00414473	0.019799	0.00680188	0.0571235	0.0245565	0.0639752	0.0440846	0.016568	0.00788512
	MY	MY-sen	Medulla, sensory related	0.00278637	0.00072718	0.00282513	0.000824307	0.00783352	0.00237808	0.00296982	0.000402418	0.00656389	0.00407494	0.00114973	0.000645839	0.00802908	0.00628574	0.000881091	0.000349915
		MY-mot	Medulla, motor related	0.0303009	0.00778453	0.0205296	0.00215869	0.0400813	0.00990005	0.02357	0.00170348	0.0663441	0.0221401	0.0263664	0.0118496	0.0390873	0.0163828	0.00650392	0.0032082
	CB	CBX	Cerebellar cortex	0.00351888	0.00192017	0.0024824	0.000937341	0.00394971	0.00132886	0.00141687	0.000300783	0.00234586	0.000831118	0.00190429	0.00110078	0.0111274	0.0060861	0.00148526	0.00109024
		CBN	Cerebellar nuclei	0.0139768	0.001775	0.011044	0.00258697	0.0169753	0.00282052	0.0104415	0.000804039	0.000581662	0.000396423	0.000521438	0.000425862	0.000404042	0.000135157	0.000176474	0.00016202
